# Supplementary material for: Clinical Evaluation of a Novel Point‐of‐Care Hematology Analyzer for Complete Blood Count With Differential
Source: Int J Lab Hematol. 2025 Dec 8;48(2):353–64. doi: 10.1111/ijlh.70032 (PMC12956494; doi:10.1111/ijlh.70032)
Supplement: Supplementary file 1 — Data S1: ijlh70032‐sup‐0001‐supinfo.zip. [file IJLH-48-353-s002.zip]

Archive with 10 entries (10 files):
- Supplementary Material/~$Supplementary_Tables.xlsx
- Supplementary Material/Figure S1.pdf
- Supplementary Material/Figure S2.pdf
- Supplementary Material/Figure S3.pdf
- Supplementary Material/Figure S4.pdf
- Supplementary Material/Figure S5.pdf
- Supplementary Material/Figure S6.pdf
- Supplementary Material/Figure S7.pdf
- Supplementary Material/Figure S8.pdf
- Supplementary Material/Supplementary_Tables.xlsx
