# Supplementary material for: Clinical Evaluation of a Novel Point‐of‐Care Hematology Analyzer for Complete Blood Count With Differential
Source: Int J Lab Hematol. 2025 Dec 8;48(2):353–64. doi: 10.1111/ijlh.70032 (PMC12956494; doi:10.1111/ijlh.70032)
Supplement: Supplementary file 1 — Data S1: ijlh70032‐sup‐0001‐supinfo.zip. [file IJLH-48-353-s002.zip › Supplementary Material/Supplementary_Tables.xlsx]

## Sheet: Table S1
Table S1. Pairwise Variance Between Analyzers (Selected Analytes)
	Analyzer Pair	WBC Mean Diff	WBC Bias	HGB mean Diff	HGB Bias	RBC Mean Diff	RBC Bias	PLT Mean Diff	PLT Bias	ANC Mean Diff	ANC Bias
	XN92 vs HS17	-0.38	-0.05118	0.127	0.00921	-0.1	-0.02177	-5.509	-0.02153	0.049	0.00953
	XN92 vs HS18	-0.24	-0.03092	0.014	0.00112	-0.036	-0.00873	0.6456	0.00257	0.472	0.06745
	XN91 vs HS18	-0.443	-0.05493	0.181	0.01325	-0.048	-0.01069	6.661	0.02678	0.119	0.02106
	XN91 vs HS17	-0.53	-0.06229	-0.139	-0.0109	-0.134	-0.03146	6.548	0.02794	0.031	0.00506
	XN93 vs HS18	-0.405	-0.04569	0.071	0.00701	-0.018	-0.00382	9.586	-0.02967	0.201	0.0541
	XN93 vs HS17	-0.58	-0.03446	-0.211	-0.01621	-0.079	-0.01846	3.055	0.0518	-0.063	0.02998
	Average	-0.429667	-0.0465783	0.00716667	0.00058	-0.0691667	-0.0158217	3.49777	0.00964833	0.134833	0.0311967
	SD	0.109463	0.0110349	0.140036	0.0107264	0.0396166	0.00919752	4.93	0.0287894	0.171073	0.0227144

## Sheet: Table S2
ID	location	Analyzer - XN	Analyzer - HS	Collected	Time Difference	WBC - XN	WBC - HS	RBC - XN	RBC - HS	HGB - XN	HGB - HS	HCT - XN	HCT - HS	MCV - XN	MCV - HS	MCH - XN	MCH - HS	MCHC - XN	MCHC - HS	RDW - XN	RDW - HS	PLT - XN	PLT - HS	MPV - XN	MPV - HS	NEU# - XN	NEU# - HS	LYM# - XN	LYM# - HS	MON# - XN	MON# - HS	EOS# - XN	EOS# - HS	BAS# - XN	BAS# - HS	NEU% - XN	NEU% - HS	LYM% - XN	LYM% - HS	MON% - XN	MON% - HS	EOS% - XN	EOS% - HS	BAS% - XN	BAS% - HS	NRBC - XN	NRBC - HS	IG - XN	IG - HS
IP-02	IP	XN93	1812004	2020-09-15 07:28:00	-11	16.38	15.2749	4.08	4.0962	12	11.9331	37.4	36.0291	91.7	87.9575	29.4	29.1321	32.1	33.1206	12.7	13.0668	180	192.214	10.5	10.0981	12.98	12.4162	2.07	1.98166	0.97	0.70088	0.18	0.159305	0.06	0.016896	79.3	81.2847	12.6	12.9733	5.9	4.58844	1.1	1.04292	0.4	0.110613	0	0.126462	0.7	0.727158
IP-01	IP	XN93	1812004	2020-09-15 07:30:00	-3	6.57	5.18709	4.92	4.93594	15.4	15.6303	45	44.265	91.5	89.6789	31.3	31.6664	34.2	35.3108	12.6	12.8482	154	162.679	10.5	10.1596	4.04	3.15443	1.75	1.40712	0.54	0.438265	0.2	0.178682	0.03	0.00859049	61.5	60.8131	26.6	27.1274	8.2	8.44916	3	3.44475	0.5	0.165613	0	0.198807	0.2	0.397614
IP-03	IP	XN93	1724006	2020-09-15 07:34:00	-9	9.21	9.28053	4.49	4.46737	14.2	14.1736	42.3	41.4276	94.2	92.7337	31.6	31.7269	33.6	34.2129	13.3	12.9315	195	193.685	10.7	10.1815	6	6.0198	2.17	2.39971	0.85	0.748821	0.11	0.0875608	0.05	0.0246265	65.2	64.8649	23.6	25.8575	9.2	8.06874	1.2	0.94349	0.5	0.265356	0	0.353982	0.3	0.530973
IP-04	IP	XN93	1812004	2020-09-15 07:58:00	-4	4.35	3.77709	3.96	3.87381	12.3	12.1421	38.5	35.9772	97.2	92.8729	31.1	31.344	31.9	33.7494	14.4	13.5026	169	174.706	10.9	10.4564	2.57	2.81364	1.03	0.617252	0.48	0.166168	0.21	0.174888	0.04	0.00514377	59.1	74.4922	23.7	16.342	11	4.39936	4.8	4.63023	0.9	0.136183	0	0.412088	0.5	0.274725
IP-05	IP	XN92	1812004	2020-09-16 04:45:00	-6	19.31	19.1969	4.54	4.66773	12.9	13.1434	39.1	38.9393	86.1	83.4223	28.4	28.1581	33	33.7536	12.7	12.2922	188	191.878	12.6	11.7466	15.67	16.0636	2.21	2.13451	1.32	0.947649	0	0.0292066	0.02	0.0219049	81.2	83.6782	11.4	11.1191	6.8	4.93647	0	0.152142	0.1	0.114107	0	0.0507357	0.5	0.786403
IP-08	IP	XN91	1724006	2020-09-16 04:56:00	-1	5.96	5.2957	5.47	5.32632	16.7	16.5377	51.9	48.6337	91.9	91.3083	30.5	31.049	32.2	34.0046	18.5	17.902	177	168.875	10.3	9.67853	3.24	3.1929	1.46	1.35684	0.91	0.62058	0.13	0.0947284	0.08	0.0306474	54.4	60.2923	24.5	25.6216	15.3	11.7185	2.2	1.78878	1.3	0.578722	0	0.315789	2.3	2
IP-06	IP	XN91	1724006	2020-09-16 05:03:00	-1	16.96	16.0012	3.9	3.80183	11	10.933	34.4	32.3297	88.2	85.0372	28.2	28.7572	32	33.8172	16.5	16.2348	167	165.937	11.3	10.0692	15.02	14.6688	0.66	0.428231	1.09	0.881942	0	0	0.02	0.0222779	88.6	91.6728	3.9	2.67624	6.4	5.51172	0	0	0.1	0.139226	0	0.154847	1	0.991019
IP-09	IP	XN92	1812004	2020-09-16 05:08:00	-6	7.3	7.64591	3.09	3.13634	9	9.12412	29.2	27.693	94.5	88.2972	29.1	29.0916	30.8	32.9474	15.9	15.8939	242	241.875	11.2	10.3014	5.81	6.62372	1.18	0.909256	0.24	0.0587488	0	0.0481725	0.01	0.00602156	79.6	86.6308	16.2	11.892	3.3	0.768369	0	0.630042	0.1	0.0787553	0	0.55205	0.8	1.02524
IP-07	IP	XN92	1812004	2020-09-16 05:52:00	-5	4.49	4.27003	3.65	3.74546	9.6	10.0332	31.7	30.5047	86.8	81.4444	26.3	26.7875	30.3	32.8905	15.8	17.2227	299	307.133	10.9	10.2907	2.57	3.0533	0.91	0.68581	0.68	0.191961	0.29	0.32057	0.03	0.0183934	57.2	71.5053	20.3	16.061	15.1	4.49555	6.5	7.50744	0.7	0.430755	0	0.739827	0.2	3.57583
IP-10	IP	XN91	1724006	2020-09-16 06:03:00	-1	16.5	16.7649	2.15	2.16371	6.8	6.93849	20.8	19.7232	96.7	91.1545	31.6	32.0675	32.7	35.1793	17.3	16.1949	147	157.09	10.8	9.869	13.84	15.9178	0.69	0.516377	1.62	0.0661829	0.01	0.262042	0.03	0.00256904	83.8	94.9468	4.2	3.0801	9.8	0.394769	0.1	1.56304	0.2	0.0153239	0.03	0.306937	1.9	2.36341
ED-01	ED	XN93	1812004	2020-09-17 10:23:00	-6	17.47	16.2486	3.76	3.80979	12	11.7413	37.2	35.509	98.9	93.2047	31.9	30.8188	32.3	33.0657	13.3	12.7379	213	219.821	10.9	9.68553	14.11	15.009	0.7	0.568286	2.54	0.627248	0	0.0415186	0.03	0.00259492	80.8	92.3708	4	3.49744	14.5	3.86031	0	0.255521	0.2	0.01597	0	0.0641231	0.5	2.82142
ED-02	ED	XN91	1812004	2020-09-17 11:24:00	-2	5.31	4.60432	4.41	4.33029	13.5	13.3693	41	39.2938	93	90.7416	30.6	30.874	32.9	34.0241	12	12.1135	279	283.397	11.2	10.4358	3.72	3.4597	0.98	0.820629	0.36	0.188771	0.19	0.121229	0.05	0.013988	70	75.1403	18.5	17.823	6.8	4.09987	3.6	2.63295	0.9	0.303802	0	0.202634	0.2	0.202634
OP-02	OP	XN91	1812004	2020-09-17 11:26:00	-2	5.9	4.76921	4.89	4.7849	13.9	13.809	44	41.0128	90	85.713	28.4	28.8596	31.6	33.6701	13.2	13.282	257	267.471	11.6	10.8016	3.12	2.51042	2.16	1.76852	0.38	0.288687	0.17	0.178722	0.05	0.0228598	53	52.6381	36.6	37.082	6.4	6.05314	2.9	3.74742	0.8	0.479321	0	0.174368	0.3	0.610288
OP-06	OP	XN91	1812004	2020-09-17 11:45:00	-1	14.03	13.408	5.2	5.21735	15.5	15.3177	48.9	45.7225	94	87.6354	29.8	29.3592	31.7	33.5015	15.2	14.8206	226	226.81	11.7	9.57787	9.69	9.2448	3.42	3.52142	0.7	0.525401	0.08	0.0964773	0.04	0.019863	69	68.9501	24.4	26.2637	5	3.91858	0.6	0.719552	0.3	0.148143	0	0.381033	0.7	1.56647
ED-03	ED	XN93	1812004	2020-09-17 11:46:00	-5	6.17	5.22601	4.36	4.47079	13	13.4492	38.5	38.9501	88.3	87.1212	29.8	30.0824	33.8	34.5293	14.3	14.1036	352	360.701	9.7	9.40539	2.99	2.84818	2.11	1.73561	0.54	0.205292	0.46	0.416708	0.06	0.0202285	48.3	54.5	34.2	33.2109	8.8	3.92827	7.5	7.97372	1	0.387074	0	0.0774593	0.2	0.542215
OP-04	OP	XN91	1812004	2020-09-17 12:06:00	-2	4.43	4.28645	4.6	4.53536	13.8	13.7771	41.7	39.8652	90.7	87.8987	30	30.377	33.1	34.5591	12.6	12.5435	187	192.239	11.4	10.7291	2.19	2.33802	1.88	1.68263	0.27	0.156123	0.06	0.0642019	0.02	0.0454764	49.4	54.5445	42.4	39.2545	6.1	3.64226	1.4	1.49779	0.5	1.06093	0	0.124844	0.2	0.374532
*OP-07	OP	XN91	1812004	2020-09-17 12:07:00	-1	5.62	4.5215	5.03	7.287	15.6	23.0971	47.4	66.5889	94.2	91.3803	31	31.6962	32.9	34.6861	13	12.7083	223	90.1743	9.8	9.65578	4.2	3.76824	0.92	0.610643	0.4	0.106084	0.05	0.031315	0.03	0.00521917	74.7	83.3405	16.4	13.5053	7.1	2.34621	0.9	0.69258	0.5	0.11543	0	0.230947	0.04	0.461894
OP-05	OP	XN92	1812004	2020-09-17 12:23:00	-8	13.72	12.6153	3.79	3.78689	11.9	12.1125	36.2	34.4307	95.5	90.9208	31.4	31.9853	32.9	35.1793	15	14.7842	303	319.425	10.2	10.1887	10.58	10.0481	1.91	1.93174	0.82	0.427678	0.13	0.160978	0.06	0.0467356	77.2	79.6506	13.9	15.3127	6	3.39016	0.9	1.27606	0.4	0.370468	0	0.164745	1.6	0.782537
ED-06	ED	XN93	1812004	2020-09-17 12:30:00	-6	4.7	4.24497	3.67	3.52477	12.2	12.0369	35.7	34.0974	97.3	96.7365	33.2	34.1494	34.2	35.3014	11.6	11.9231	108	104.044	10.5	9.26385	3.45	3.29347	0.8	0.639409	0.34	0.190307	0.07	0.106568	0.01	0.015224	73.5	77.585	17	15.0627	7.2	4.48312	1.5	2.51046	0.2	0.358637	0	0.239234	0.6	0.837321
ED-07	ED	XN93	1812004	2020-09-17 12:33:00	-5	5.47	4.90847	5.28	5.26968	17.2	17.2848	49.5	48.7643	93.8	92.5376	32.6	32.8004	34.7	35.4455	11.5	11.9258	191	190.131	12.4	11.6392	3.68	3.37101	1.21	1.11015	0.48	0.391823	0.03	0.0253459	0.05	0.0101384	67.3	68.6774	22.1	22.6171	8.8	7.98258	0.5	0.516372	0.9	0.206549	0	0	0.4	0.103306
OP-03	OP	XN91	1812004	2020-09-17 12:36:00	-5	8.78	8.6822	5.15	5.13773	14.6	15.3474	43.2	42.5894	83.9	82.8955	28.3	29.8719	33.8	36.0356	13.5	14.1758	197	207.641	12.5	11.8468	6.08	6.96637	1.94	1.60567	0.65	0.0775388	0.04	0.0217472	0.03	0.0108736	69.2	80.2374	22.1	18.4938	7.4	0.893078	0.5	0.250481	0.3	0.12524	0	0.250627	0.5	0.75188
OP-09	OP	XN91	1812004	2020-09-17 12:37:00	-5	7	6.84101	4.72	5.06733	14.6	16.3801	43.3	45.4754	91.7	89.7423	30.9	32.3249	33.7	36.0196	12.6	12.225	171	163.147	10.6	10.0785	4.66	4.72529	1.78	1.82555	0.46	0.213043	0.03	0.0514239	0.05	0.025712	66.6	69.0729	25.4	26.6854	6.6	3.1142	0.4	0.7517	0.7	0.37585	0	0.417711	0.3	0.75188
OP-10	OP	XN91	1812004	2020-09-17 12:48:00	-2	4.22	3.98869	5.12	4.92325	16	15.8548	48.7	44.7872	95.1	90.9707	31.3	32.2039	32.9	35.4003	11.9	12.4499	167	165.268	11	10.6065	2.31	2.23764	1.52	1.38958	0.26	0.265253	0.07	0.0716046	0.02	0.0246141	54.7	56.0997	36	34.8379	6.2	6.65013	1.7	1.79519	0.5	0.617096	0	0	0.9	0
ED-08	ED	XN92	1812004	2020-09-17 12:50:00	-1	13.91	13.1817	4.22	4.20441	14.4	14.2188	42.7	41.7196	101.2	99.2283	34.1	33.8186	33.7	34.0817	14.4	13.9948	227	228.003	11.1	9.81864	10.63	10.7798	1.63	1.47784	1.43	0.859809	0.04	0.0296556	0.05	0.0345982	76.4	81.7785	11.7	11.2113	10.3	6.52274	0.3	0.224975	0.4	0.262471	0	0.112528	0.13	0.750188
OP-08	OP	XN91	1812004	2020-09-17 12:52:00	-4	5.27	5.34825	4.73	4.736	15.3	16.0647	45.1	44.7924	95.3	94.5786	32.3	33.9203	33.9	35.8647	12.1	12.2048	117	91.7718	12.1	10.282	3.12	3.2861	1.87	1.89079	0.23	0.14098	0.02	0.0140232	0.02	0.0163604	59.1	61.4425	35.5	35.3534	4.4	2.636	0.4	0.262201	0.4	0.305901	0	0.34965	0.2	0.262238
OP-01	OP	XN92	1812004	2020-09-17 12:55:00	-4	14.31	13.969	4.18	4.18482	12.8	12.9534	40	37.8113	95.7	90.3534	30.6	30.9533	32	34.2581	14.6	12.6885	567	573.5	10.4	9.63552	8.33	9.72998	3.02	2.66326	2.13	0.807433	0.66	0.733006	0.1	0.0352929	58.2	69.6543	21.1	19.0655	14.9	5.78019	4.6	5.24739	0.7	0.252652	0	0.194932	0.5	1.36452
ED-09	ED	XN91	1812004	2020-09-17 12:56:00	-3	6.62	7.21802	5.33	5.3533	15.9	16.2848	49.5	47.6247	92.9	88.9632	29.8	30.4202	32.1	34.1941	11.8	11.8748	268	281.187	11.2	10.6288	4.53	5.02215	1.35	1.45417	0.5	0.587218	0.13	0.13242	0.06	0.02207	68.3	69.5779	20.4	20.1463	7.6	8.13544	2	1.83457	0.9	0.305762	0	0	0.8	0.203943
ED-10	ED	XN92	1812004	2020-09-17 13:12:00	-2	16.3	15.5836	4.02	4.06066	13.6	13.2901	40.9	39.6194	101.7	97.5688	33.8	32.7289	33.3	33.5444	13.2	13.2165	144	149.567	12.3	12.1616	14.22	14.2473	0.78	0.718792	1.14	0.582485	0.01	0.0233753	0.02	0.0116877	87.2	91.4247	4.8	4.61249	7	3.73781	0.1	0.15	0.1	0.0749998	0	0.0750188	0.8	0.412603
ED-05	ED	XN92	1812004	2020-09-17 13:16:00	-3	14	12.6516	5.11	4.95035	15.6	15.3991	46.1	44.3303	90.2	89.5498	30.5	31.1072	33.8	34.7373	12.3	12.5317	269	266.889	10.6	9.53434	12.14	11.28	1.23	1.16775	0.44	0.186066	0.01	0.00709881	0.08	0.0106482	86.7	89.1589	8.8	9.23011	3.1	1.4707	0.1	0.0561101	0.6	0.0841651	0	0.0561167	0.7	0.505051
INF-01	INF	XN92	1812004	2020-09-18 08:29:00	7	3.52	3.14894	3.12	3.2761	8.9	9.18928	28.6	27.7105	91.7	84.5837	28.5	28.0494	31.1	33.1618	24.2	21.1193	128	135.467	9.8	8.77848	2.01	2.15151	1.04	0.805699	0.4	0.171646	0	0	0.02	0.0200867	57.1	68.3248	29.5	25.5864	11.4	5.45092	0	0	0.6	0.637887	0	0.425532	1.4	1.2766
INF-02	INF	XN91	1724006	2020-09-18 08:57:00	9	8.77	8.55108	3.99	3.76691	13.7	13.0749	42.5	37.3819	106.5	99.2378	34.3	34.7099	32.2	34.9765	17	16.4555	242	243.508	11.6	11.4307	5.93	6.07589	1.97	1.88395	0.53	0.3247	0.21	0.218078	0.09	0.0484617	67.6	71.0541	22.5	22.0317	6	3.79718	2.4	2.5503	1	0.566732	0	0.354359	0.5	0.496102
INF-04	INF	XN91	1724006	2020-09-18 09:50:00	0	18.73	15.501	5.39	4.74482	17.6	16.2663	52.8	45.1069	98	95.0656	32.7	34.2823	33.3	36.0617	14.3	14.8347	297	285.317	9.4	8.93723	14.99	13.686	1.82	1.2768	0.88	0.418596	0.08	0.0840425	0.02	0.0355564	80.1	88.2911	9.7	8.23689	4.7	2.70045	0.1	0.542175	0.1	0.229382	0.02	0.125156	5	1.04297
INF-07	INF	XN93	1812004	2020-09-18 10:00:00	-3	8.55	8.59235	5.37	5.38281	15.7	16.3098	47.2	46.0625	87.9	85.5734	29.2	30.2998	33.3	35.408	14.4	14.1934	241	250.117	9.9	8.7417	5.65	6.2828	1.91	1.71556	0.66	0.344046	0.21	0.198823	0.03	0.0511258	66	73.1208	22.3	19.9661	7.7	4.0041	2.5	2.31395	0.4	0.595016	0	0.330688	1.1	1.12434
INF-03	INF	XN92	1812004	2020-09-18 10:03:00	-5	7.33	8.19214	3.61	3.6281	10.8	11.2585	31.5	31.4998	87.3	86.8216	29.9	31.0312	34.3	35.7414	13.8	13.1401	245	252.619	10.8	9.82576	4.46	5.59633	1.22	1.38622	0.97	0.497893	0.49	0.708831	0.05	0.00285819	60.9	68.3135	16.6	16.9214	13.2	6.0777	6.7	8.65257	0.7	0.0348894	0	0	1.9	0.628931
INF-05	INF	XN92	1724006	2020-09-18 10:27:00	-2	4.06	3.50253	4.48	4.36212	13.2	12.9072	39.5	38.0965	88.2	87.3347	29.5	29.5893	33.4	33.8803	14.1	13.6401	183	172.058	11.3	10.1408	2.34	2.16664	1.2	1.00207	0.35	0.205181	0.14	0.108332	0.02	0.0203122	57.7	61.8592	29.6	28.6099	8.6	5.85807	3.4	3.09296	0.5	0.57993	0	0.193424	0.2	0.773694
INF-06	INF	XN91	1812004	2020-09-18 10:34:00	-1	2.65	2.6061	3.81	3.67469	10.9	10.765	32.9	30.5789	86.4	83.2149	28.6	29.295	33.1	35.204	16	16.4001	278	300.746	8.3	7.71297	1.84	2.28112	0.34	0.21251	0.34	0.0828763	0	0.0269001	0.02	0.00269001	69.4	87.5302	12.8	8.15434	12.8	3.18009	0	1.0322	0.8	0.10322	0	0.413223	4.2	1.03306
INF-11	INF	XN93	1812004	2020-09-21 11:25:00	-7	2.29	2.35717	3.64	3.65252	9.6	9.5284	29.8	28.2726	81.9	77.4059	26.4	26.0872	32.2	33.7018	17.2	19.1512	277	301.484	10.2	9.58576	0.59	0.640419	1.47	1.41485	0.19	0.223829	0.01	0.0207928	0.01	0.0572842	25.8	27.1689	64.2	60.0231	8.3	9.49565	0.4	0.882109	0.4	2.43021	0	1.06007	0.9	3.71025
INF-10	INF	XN93	1724006	2020-09-21 11:47:00	-7	3.03	2.85194	4.28	4.2301	11.5	11.1857	36	34.0013	84.1	80.3795	26.9	26.443	31.9	32.8978	16.5	16.2111	138	125.035	11.1	10.0416	2.04	2.15769	0.28	0.194831	0.56	0.310403	0.12	0.180292	0.03	0.0087238	67.3	75.6569	9.2	6.83155	18.5	10.8839	4	6.32174	1	0.30589	0	0.204082	0	1.02041
INF-13	INF	XN91	1724006	2020-09-21 11:55:00	0	5.88	5.1034	4.46	4.46866	12.2	12.0413	40.3	37.9282	90.4	84.876	27.4	26.9462	30.3	31.7477	14.6	14.5057	394	392.752	9.6	9.01253	3.34	2.99064	1.52	1.40714	0.66	0.39333	0.29	0.29392	0.06	0.01837	56.8	58.6009	25.9	27.5727	11.2	7.70721	4.9	5.7593	1	0.359956	0	0	0.2	1.29683
INF-12	INF	XN92	1812004	2020-09-21 12:02:00	-2	13.86	11.515	5.5	4.93265	14.8	13.1805	47	40.108	85.5	81.3113	26.9	26.721	31.5	32.8626	14.4	13.7631	428	372.153	10.4	9.67986	10.22	8.88601	2.49	2.07818	0.98	0.442168	0.07	0.0832196	0.05	0.0254282	73.6	77.169	18	18.0476	7.1	3.83993	0.5	0.722706	0.4	0.220827	0	0.120627	0.4	0.603136
INF-14	INF	XN93	1812004	2020-09-21 12:02:00	-4	7.15	6.41055	4.23	4.27567	12.9	13.5622	37.5	37.4289	88.7	87.5391	30.5	31.7194	34.4	36.2345	12.1	12.6778	376	406.271	10.5	9.95206	4.79	4.60374	1.8	1.46651	0.52	0.327037	0	0.0106077	0.02	0.00265192	66.9	71.815	25.2	22.8766	7.3	5.10155	0	0.165472	0.3	0.0413681	0	0.0827815	0.3	0.745033
INF-15	INF	XN93	1724006	2020-09-21 12:33:00	-2	3.36	3.13498	5.2	4.95573	15.8	15.3414	46.7	44.6508	89.8	90.0992	30.4	30.9569	33.8	34.3587	12.9	12.7948	147	140.58	9.9	9.7624	1.82	1.65555	1	0.949026	0.4	0.360187	0.11	0.135242	0.02	0.0349764	54.1	52.8089	29.8	30.2722	11.9	11.4893	3.3	4.31397	0.6	1.11568	0	0	0.3	0.14881
INF-09	INF	XN93	1812004	2020-09-21 14:06:00	-3	6.3	6.14104	4.09	4.15203	12	12.0804	38.3	36.3948	93.6	87.6553	29.3	29.0951	31.3	33.1927	13.2	13.6672	220	227.983	10	9.2243	3.56	3.93655	1.86	1.54578	0.72	0.524626	0.11	0.116376	0.04	0.0177094	56.6	64.1023	29.5	25.1713	11.4	8.54294	1.7	1.89506	0.6	0.288378	0	0.16488	0.2	0.741962
INF-08	INF	XN93	1724006	2020-09-21 14:50:00	-3	6.21	5.03829	3.87	3.78301	11.9	11.4244	37.6	34.7761	97.2	91.927	30.7	30.1992	31.6	32.8513	13.3	13.0886	217	218.501	12.8	11.8916	3.25	3.15171	2	1.55869	0.74	0.183695	0.15	0.130463	0.04	0.0137329	52.4	62.5552	32.2	30.9369	11.9	3.64598	2.4	2.58943	0.6	0.272571	0	0.409277	0.5	0.545703
INF-16	INF	XN92	1812004	2020-09-22 09:47:00	-2	4.17	3.80915	3.22	3.27646	10.1	10.2982	30.7	29.5601	95.3	90.2195	31.4	31.4308	32.9	34.8381	17.4	16.8288	157	163.274	11.2	9.73656	3.12	3.13606	0.53	0.456383	0.44	0.124586	0.06	0.075366	0.01	0.016748	74.9	82.3298	12.7	11.9812	10.6	3.27071	1.4	1.97855	0.2	0.439679	0	0.220264	0.2	0.440529
ED-18	ED	XN92	1812004	2020-09-22 10:21:00	-3	8.11	8.33374	6.48	6.35333	19.6	19.3866	58.7	56.6538	90.6	89.1717	30.2	30.5141	33.4	34.2195	14.6	14.0982	176	156.263	10.1	9.30529	5.63	6.60086	1.34	1.35151	1.07	0.348724	0.01	0.0130581	0.04	0.0195871	69.5	79.2064	16.5	16.2173	13.2	4.18448	0.1	0.156689	0.5	0.235034	0	0.0783699	0.2	1.09718
INF-17	INF	XN91	1724006	2020-09-22 10:32:00	0	5.8	6.68382	5.25	5.25447	16.3	16.7974	48.6	48.5137	92.6	92.3285	31	31.9679	33.5	34.6241	12.6	12.3194	98	129.054	12.3	10.692	3.04	3.73614	1.67	1.88505	0.76	0.728641	0.3	0.305684	0.02	0.0283041	52.4	55.8983	28.8	28.2032	13.1	10.9016	5.2	4.57349	0.3	0.423472	0	0.423729	0.2	0.423729
INF-18	INF	XN91	1812004	2020-09-22 10:34:00	-1	3.21	2.81597	4.02	3.98526	13.1	13.1993	40.3	38.3994	100.2	96.3537	32.6	33.1204	32.5	34.3738	14.6	13.829	54	58.7603	11.2	10.1567	2.31	2.13831	0.4	0.303955	0.29	0.167531	0.19	0.195551	0.01	0.0106278	72	75.935	12.5	10.7939	9	5.94931	5.9	6.94435	0.3	0.37741	0	0.151057	0.3	1.35952
ED-14	ED	XN93	1812004	2020-09-22 11:00:00	-4	9.62	9.43069	4.44	4.48291	14.1	14.7823	40.6	41.1362	91.4	91.7623	31.8	32.9748	34.7	35.935	11.6	12.168	311	314.648	10.6	9.84798	8.44	8.39502	0.85	0.840291	0.24	0.159878	0	0.0236702	0.01	0.0118351	87.8	89.018	8.8	8.91017	2.5	1.6953	0	0.250991	0.1	0.125495	0	0.167364	0.8	2.00837
ED-20	ED	XN92	1812004	2020-09-22 11:02:00	-6	8.28	8.4336	4.06	4.154	11.4	11.5021	36.7	34.8	90.4	83.7748	28.1	27.6891	31.1	33.0519	15.9	14.8491	263	280.559	10.4	9.42785	5.26	5.69582	1.78	1.77837	0.85	0.603738	0.27	0.302701	0.06	0.0529726	63.5	67.5372	21.5	21.0867	10.3	7.15873	3.3	3.58922	0.7	0.628114	0	0.11976	0.7	0.718563
ED-16	ED	XN91	1812004	2020-09-22 11:04:00	-1	15.46	14.6086	5.5	5.43195	16.6	16.925	49.8	47.8092	90.5	88.0149	30.2	31.1583	33.3	35.4012	12.8	12.714	289	281.958	10.9	10.169	12.6	12.4016	1.98	1.75031	0.74	0.398417	0.02	0.0303962	0.05	0.0278631	81.5	84.8926	12.8	11.9814	4.8	2.72727	0.1	0.20807	0.3	0.190731	0	0.0693722	0.5	0.659036
ED-17	ED	XN92	1724006	2020-09-22 11:14:00	-2	8.44	8.18212	5.1	4.90374	14.9	15.0727	43.3	41.9943	84.9	85.6373	29.2	30.7372	34.4	35.8924	12.5	12.4238	288	283.561	10.1	9.60079	6.34	6.345	1.33	1.31957	0.49	0.340913	0.21	0.166245	0.05	0.0103903	75.1	77.5472	15.8	16.1274	5.8	4.16657	2.5	2.0318	0.6	0.126988	0	0.084674	0.2	0.254022
ED-12	ED	XN92	1812004	2020-09-22 11:25:00	-1	12.55	12.3108	3.64	3.6993	9.4	9.39496	30.1	28.8146	82.7	77.8919	25.8	25.3966	31.2	32.6049	16.7	18.1927	370	374.575	9.7	9.5685	9.98	10.6754	1.74	1.45841	0.69	0.147653	0.02	0.0261012	0.03	0.00326266	79.5	86.7156	13.9	11.8465	5.5	1.19938	0.2	0.212019	0.2	0.0265023	0	0.159151	0.7	1.59151
ED-19	ED	XN92	1724006	2020-09-22 11:38:00	-7	6.84	6.82874	3.77	3.69461	12.5	12.7649	36.1	34.5035	95.8	93.3888	33.2	34.5501	34.6	36.996	13.4	12.5014	204	204.992	11.3	10.3067	4.72	5.00144	1.59	1.63349	0.49	0.175986	0.01	0.00593995	0.01	0.0118799	69.1	73.2411	23.2	23.9208	7.2	2.57714	0.1	0.0869847	0.1	0.173969	0	0.522193	0.3	1.13142
ED-13	ED	XN93	1724006	2020-09-22 11:42:00	-4	5.15	4.14225	5.93	5.78664	17.2	17.4961	49.7	49.536	83.8	85.6041	29	30.2354	34.6	35.32	12.3	12.4195	272	258.369	9.6	9.461	2.92	2.761	1.66	1.13546	0.37	0.131891	0.12	0.103538	0.06	0.0103538	56.7	66.6547	32.2	27.4117	7.2	3.18405	2.3	2.49955	1.2	0.249955	0	0.168634	0.4	0.84317
ED-11	ED	XN91	1724006	2020-09-22 11:44:00	-3	14.03	13.5372	4.19	4.0013	13.1	12.609	39.1	36.4943	93.3	91.2061	31.3	31.5122	33.5	34.5505	13.2	13.0799	367	356.911	11.5	10.1995	12.09	11.8982	1.36	1.30792	0.37	0.28085	0.04	0.0177145	0.08	0.0324765	86.2	87.8929	9.7	9.66168	2.6	2.07465	0.3	0.130858	0.6	0.239906	0	0.04363	0	0.47993
ED-15	ED	XN92	1724006	2020-09-22 11:45:00	-2	7.55	7.50114	5.76	5.56346	17.2	17.293	50.9	49.14	88.4	88.3262	29.9	31.0831	33.8	35.1913	12.3	12.4917	257	245.097	10.5	10.0558	4.47	4.75708	1.77	1.80633	0.89	0.535644	0.32	0.377349	0.07	0.0247442	59.3	63.418	23.4	24.0807	11.8	7.14083	4.2	5.03056	0.9	0.329873	0	0.165017	0.4	0.49505
IP-18	IP	XN92	1812004	2020-09-23 05:48:00	12	6	6.15138	4.44	4.51695	12.1	12.4993	37.7	36.864	87.2	81.6126	27.3	27.672	31.3	33.9065	14.5	13.8464	365	340.023	10	8.94417	4.24	4.81853	1.05	0.938925	0.47	0.209445	0.15	0.176221	0.06	0.00826034	70.7	78.3325	17.5	15.2636	7.8	3.40485	2.5	2.86473	1	0.134284	0	0.716846	0.5	1.6129
IP-17	IP	XN92	1724006	2020-09-23 05:55:00	-2	12.82	12.4315	4.78	4.82765	14.3	15.1455	41.4	42.3726	86.6	87.7706	29.9	31.3724	34.5	35.7436	11.8	12.3837	671	653.294	10.1	9.97124	9.45	9.74977	1.7	1.67638	1.2	0.766741	0.28	0.23283	0.05	0.00582076	73.6	78.4277	13.3	13.4849	9.4	6.1677	2.2	1.8729	0.4	0.0468225	0	0.0468604	1.1	0.468604
IP-19	IP	XN91	1812004	2020-09-23 06:11:00	-1	16.15	15.5686	3.66	3.72755	10.6	10.7952	33.7	32.3312	92.1	86.7357	29	28.9605	31.5	33.3893	12.5	13.1572	578	584.687	10.1	9.13338	10.04	11.9776	3.46	2.85911	1.29	0.511589	0.21	0.191565	0.15	0.0287348	62.2	76.9344	21.4	18.3646	8	3.28602	1.3	1.23046	0.9	0.184569	0	0.400493	6.2	1.78681
IP-16	IP	XN92	1812004	2020-09-23 06:21:00	-2	15.72	19.4799	2.41	2.52482	6.8	7.34836	21	21.1125	87.1	83.6198	28.2	29.1044	32.4	34.8057	15.8	15.5496	20	26.0544	13.2	10.7569	9.72	16.1586	1.62	2.40253	1.37	0.721344	0.02	0.151867	0.09	0.04556	61.9	82.9501	10.3	12.3334	8.7	3.70302	0.1	0.779606	0.6	0.233882	0.54	0.811739	18.4	2.74742
IP-15	IP	XN91	1812004	2020-09-23 06:33:00	0	5.87	4.80033	3.83	3.8237	10.6	10.6764	33.8	31.8014	88.3	83.1692	27.7	27.9216	31.4	33.5721	13.9	14.6397	251	252.3	10	9.64921	4.06	3.71674	0.9	0.637772	0.56	0.176973	0.27	0.262958	0.07	0.00588713	69.2	77.4267	15.3	13.286	9.5	3.68669	4.6	5.47792	1.2	0.12264	0	0.327332	0.2	0.654664
IP-13	IP	XN93	1812004	2020-09-23 07:51:00	-2	12.07	11.4502	2.54	2.52533	7.9	8.08491	22.8	22.4978	89.8	89.0885	31.1	32.0153	34.6	35.9365	15.7	14.9819	73	80.3341	11.4	10.4546	9.76	9.66945	1.3	1.37077	0.94	0.269558	0	0.132738	0.01	0.00765796	80.8	84.448	10.8	11.9716	7.8	2.35418	0	1.15927	0.1	0.0668807	0	0.0892061	0.5	0.713649
IP-11	IP	XN93	1724006	2020-09-23 08:04:00	4	5.61	4.85148	4.45	4.43721	13.5	13.5261	41.5	40.2001	93.3	90.5977	30.3	30.4833	32.5	33.6469	13.3	13.1692	230	227.189	11.2	10.6027	3.59	2.96943	1.31	1.2318	0.56	0.453543	0.11	0.140509	0.03	0.0562037	63.9	61.2066	23.4	25.3901	10	9.34854	2	2.89621	0.5	1.15849	0	0.57971	0.2	0.386473
IP-12	IP	XN93	1812004	2020-09-23 08:06:00	-3	6.86	6.6049	3.95	3.99142	12.8	12.7027	38.1	37.1642	96.5	93.1101	32.4	31.825	33.6	34.1799	13.4	12.7565	288	300.254	10.3	9.62828	4.68	4.82966	1.12	1.14521	0.83	0.42361	0.15	0.192282	0.05	0.0141384	68.3	73.1224	16.3	17.3387	12.1	6.41357	2.2	2.9112	0.7	0.214059	0	0.0856898	0.4	1.02828
IP-14	IP	XN92	1724006	2020-09-23 08:24:00	-1	13.89	13.2317	5.12	4.96039	14.9	14.8653	43.7	42.5146	85.4	85.7081	29.1	29.968	34.1	34.9652	13.2	13.2416	303	293.333	10.2	9.78075	11.43	11.1174	1.58	1.41086	0.81	0.700118	0	0	0.02	0.00325833	82.3	84.0214	11.4	10.6627	5.8	5.29123	0	0	0.1	0.0246253	0	0	0.4	0.8867
INF-22	INF	XN91	1812004	2020-09-23 08:34:00	-1	4.58	4.64251	2.9	2.9093	8.9	8.68629	28.7	26.5363	99	91.2121	30.7	29.857	31	32.7336	17.2	17.2884	69	79.4096	12.4	11.9886	3.27	3.55065	0.63	0.625479	0.51	0.381734	0.09	0.0705427	0.05	0.0141085	71.3	76.4812	13.8	13.4728	11.1	8.22256	2	1.51949	1.1	0.303899	0	0.10142	0.7	0.40568
INF-19	INF	XN92	1812004	2020-09-23 08:41:00	-1	2.52	2.45106	2.8	2.71554	8.5	8.28406	26.3	24.0246	93.9	88.4706	30.4	30.5061	32.3	34.4816	17.3	18.028	208	254.519	7.8	7.58796	1.13	1.52571	0.72	0.668967	0.51	0.16484	0.04	0.0845011	0.03	0.00704176	44.8	62.247	28.6	27.2929	20.2	6.72525	1.6	3.44753	1.2	0.287294	0	0.192308	3.6	1.53846
INF-21	INF	XN92	1724006	2020-09-23 08:42:00	-1	4.39	4.06629	3.81	3.89739	12.6	13.0379	35.4	36.1747	92.9	92.8179	33.1	33.453	35.6	36.0416	13.1	13.205	177	167.938	11.3	10.7847	2.44	2.51275	1.36	1.20902	0.43	0.210797	0.1	0.122573	0.05	0.011143	55.6	61.7948	31	29.7328	9.8	5.18402	2.3	3.01438	1.1	0.274035	0	0.274348	0.2	0.137174
INF-20	INF	XN91	1724006	2020-09-23 08:54:00	-1	4.92	4.48865	4.89	4.30818	14.1	12.7164	43.6	37.4451	89.2	86.9162	28.8	29.5169	32.3	33.9602	13	12.4833	310	281.984	10.8	10.0856	2.93	2.81233	1.3	1.19328	0.42	0.286957	0.21	0.17367	0.06	0.022409	59.6	62.6543	26.4	26.5844	8.5	6.39296	4.3	3.86909	1.2	0.499238	0	0	0	0
IP-20	IP	XN93	1724006	2020-09-23 09:20:00	-2	5.86	6.40323	4.96	4.8468	15	14.7426	46.2	43.3716	93.1	89.485	30.2	30.4172	32.5	33.9914	14.6	14.0449	283	276.242	11.4	11.418	3.19	3.63298	2.14	2.40331	0.33	0.225174	0.14	0.125275	0.04	0.0164836	54.5	56.7368	36.5	37.5328	5.6	3.51658	2.4	1.95644	0.7	0.257426	0	0.514933	0.3	0.514933
INF-23	INF	XN93	1812004	2020-09-23 09:35:00	-2	5.34	4.45642	4.14	3.90125	12.9	12.4363	37.4	34.9675	90.3	89.6317	31.2	31.8779	34.5	35.5654	14	14.4848	221	234.726	9.6	9.64759	3.4	3.02481	1.24	1.08603	0.57	0.26915	0.07	0.0522906	0.04	0.0241341	63.7	67.8753	23.2	24.3701	10.7	6.0396	1.3	1.17338	0.7	0.541558	0	0.0904159	0.4	1.17541
OP-19	OP	XN91	1724006	2020-09-25 07:03:00	-1	9.72	8.40014	3.69	3.67052	11	10.9777	34	32.3069	92.1	88.0171	29.8	29.9077	32.4	33.9794	15.9	15.3848	140	158.664	10.4	9.78719	6.75	6.01488	2.32	2.08702	0.4	0.247886	0.06	0.0391667	0.07	0.0111905	69.5	71.6045	23.9	24.8451	4.1	2.95097	0.6	0.466262	0.7	0.133218	0	0.133245	1.2	0.199867
OP-13	OP	XN91	1724006	2020-09-25 07:05:00	0	5.41	5.05203	3.61	3.58691	10.7	10.5484	35.2	32.7093	97.5	91.1908	29.6	29.408	30.4	32.2488	14	14.0354	194	204.358	11.2	9.92544	3.57	4.04457	0.69	0.683023	0.67	0.244088	0.05	0.0468741	0.05	0.0334815	66	80.0582	12.8	13.5198	12.4	4.83148	0.9	0.927827	0.9	0.662733	0	0.132626	7	1.06101
OP-15	OP	XN91	1724006	2020-09-25 07:38:00	-1	5.97	5.36292	5.33	5.08323	16.1	16.0292	48.6	45.295	91.2	89.1067	30.2	31.5336	33.1	35.3885	13.5	12.8782	285	274.177	10.1	9.53591	3.31	2.9855	1.38	1.3005	0.6	0.42327	0.63	0.628765	0.03	0.0248792	55.4	55.6694	23.1	24.2499	10.1	7.89252	10.6	11.7243	0.5	0.463911	0	0.168776	0.3	0.168776
OP-12	OP	XN93	1812004	2020-09-25 07:46:00	4	4.41	3.91733	5.5	5.27178	15.4	15.3815	46.1	43.486	83.8	82.4882	28	29.177	33.4	35.3711	13.1	13.162	306	301.416	10.1	10.0385	2.59	2.59612	1.08	0.912588	0.6	0.28555	0.09	0.116105	0.03	0.00696632	58.7	66.2726	24.5	23.2962	13.6	7.28942	2	2.96389	0.7	0.177834	0	0.118624	0.5	0.474496
OP-11	OP	XN93	1812004	2020-09-25 08:08:00	-4	10.12	9.51521	4.13	4.0867	12.7	12.985	39.2	37.1435	94.9	90.8886	30.8	31.7738	32.4	34.9591	13.7	13.9718	716	727.392	9.1	8.62401	6.19	6.63814	2.98	2.58335	0.72	0.205632	0.08	0.0571432	0.04	0.0309526	61.2	69.7634	29.4	27.1497	7.1	2.16108	0.8	0.600546	0.4	0.325296	0	0.300451	1.1	1.30195
INF-25	INF	XN91	1724006	2020-09-25 08:18:00	-1	4.6	4.30267	4.4	4.46128	13.9	14.6447	41.8	41.3634	95	92.7165	31.6	32.8263	33.3	35.405	12.1	12.2283	136	144.277	11.4	10.7315	2.65	2.79384	1.41	1.18987	0.36	0.161595	0.16	0.132514	0.01	0.0248464	57.6	64.9328	30.7	27.6542	7.8	3.7557	3.5	3.07982	0.2	0.577466	0	0.12837	0.2	0.898588
OP-14	OP	XN92	1812004	2020-09-25 08:26:00	-2	7.61	7.71775	5.36	5.38503	16	16.3057	46.7	46.6056	87.1	86.5466	29.9	30.2797	34.3	34.9866	13.8	13.5041	182	176.913	11.8	11.3318	4.77	5.74916	1.74	1.61369	0.88	0.204636	0.17	0.143729	0.02	0.00653314	62.6	74.4928	22.9	20.9088	11.6	2.6515	2.2	1.86232	0.3	0.0846509	0	0.0847458	0.4	0.338983
OP-16	OP	XN92	1724006	2020-09-25 08:30:00	-1	3.29	3.09828	4.06	4.17645	13.1	13.4043	38.3	38.7356	94.3	92.7476	32.3	32.095	34.2	34.6046	12.8	13	119	123.561	9.4	8.47971	1.46	1.4964	1.43	1.3978	0.35	0.18088	0.02	0.0116	0.02	0.0116	44.4	48.2978	43.5	45.1154	10.6	5.83808	0.6	0.374401	0.6	0.374401	0	0	0.3	0
OP-17	OP	XN91	1812004	2020-09-25 08:33:00	-1	5.51	4.7361	4.85	4.71178	15.4	15.0939	47.2	43.4804	97.3	92.2802	31.8	32.0344	32.6	34.7143	13	12.9984	178	169.852	11.6	10.184	4.15	3.65283	0.72	0.613487	0.42	0.263726	0.17	0.187324	0.03	0.0187324	75.3	77.1274	13.1	12.9534	7.6	5.56843	3.1	3.95525	0.5	0.395525	0	0.49456	0.4	1.48368
OP-18	OP	XN92	1812004	2020-09-25 08:40:00	-2	5.56	4.8338	3.79	3.86611	11.6	11.9195	36.3	35.1583	95.8	90.9398	30.6	30.8308	32	33.9024	14.6	14.9572	161	159.489	12.2	10.7968	3.35	3.43305	1.26	0.990584	0.57	0.118815	0.34	0.276781	0.02	0.0145674	60.1	71.0218	22.7	20.4929	10.3	2.45801	6.1	5.72595	0.4	0.301366	0	0.201207	0.4	0.603622
INF-24	INF	XN92	1812004	2020-09-25 09:38:00	-2	3.05	2.81445	3.71	3.76649	12.1	12.2061	35.6	35.5914	96	94.4949	32.6	32.407	34	34.295	12	12.2138	128	134.37	10.1	9.83748	1.12	1.29965	1.51	1.31155	0.34	0.124704	0.06	0.0666485	0.02	0.0119015	36.7	46.1777	49.5	46.6005	11.1	4.43084	2	2.36809	0.07	0.422872	0	0.338409	0	0.169205
INF-26	INF	XN93	1812004	2020-09-25 09:50:00	-3	9.99	9.70332	3.62	3.64949	11.4	11.7417	33.6	33.6497	92.8	92.2037	31.5	32.1734	33.9	34.8938	11.9	12.2648	218	233.023	9.6	9.34605	6.18	6.76812	1.77	1.62297	1.05	0.425932	0.91	0.857525	0.03	0.028776	61.9	69.7506	17.7	16.7259	10.5	4.38955	9.1	8.83744	0.3	0.296558	0	0.0594177	0.5	0.950683
OP-20	OP	XN93	1812004	2020-09-25 10:08:00	-8	4.2	3.53872	4.07	4.04211	12.8	12.687	39.2	37.5791	96.3	92.9691	31.4	31.3871	32.7	33.7608	12.2	12.2238	171	177.474	10.7	10.6932	2.31	2.20424	1.58	1.23469	0.29	0.0815882	0.01	0.0155961	0.01	0.00259934	55.1	62.2894	37.6	34.8909	6.9	2.30559	0.2	0.440727	0.2	0.0734544	0	0.738552	0	0.295421
INF-30	INF	XN93	1812004	2020-10-27	732	6.73	6.49132	5.76	5.57116	17.9	17.921	53.5	50.2108	92.9	90.1263	31.1	32.1675	33.5	35.6915	12.1	12.3664	209	225.099	10.8	10.7689	4.3	4.83811	1.28	0.963619	0.7	0.395074	0.32	0.28594	0.07	0.00857821	63.9	74.532	19	14.8447	10.4	6.08619	4.8	4.40496	1	0.132149	0	0.26455	0.9	0.705467
ED-21	ED	XN93	1812004	2020-10-27 06:52:00	-4	12.57	12.443	2.97	3.11406	11.4	11.3809	34.2	33.9917	115.2	109.156	38.4	36.5467	33.3	33.4813	15.1	14.8507	159	176.436	11	10.0303	9.28	10.9035	0.99	1.01374	2.21	0.496965	0.01	0.0230397	0.02	0.00575991	73.7	87.6275	7.9	8.14709	17.6	3.99392	0.1	0.185161	0.2	0.0462903	0.02	0.139276	0.05	1.48561
ED-22	ED	XN93	1724006	2020-10-27 06:55:00	-4	7.9	6.8134	4.12	3.94153	12.5	11.7538	39.6	35.2567	96.1	89.4493	30.3	29.8205	31.6	33.3379	12.6	12.7208	256	261.79	11.8	11.3929	4.79	4.05278	2.56	2.39781	0.41	0.198576	0.11	0.131387	0.01	0.0328467	60.6	59.4825	32.4	35.1926	5.2	2.9145	1.4	1.92836	0.1	0.48209	0	0.148368	0.3	0.445104
ED-23	ED	XN93	1812004	2020-10-27 06:55:00	-4	7.84	7.29815	5.81	5.66485	17.4	17.3664	51.1	48.817	88	86.1753	29.9	30.6564	34.1	35.5745	12.6	12.5482	306	299.874	9.4	9.40291	3.85	3.7009	3.05	2.74424	0.83	0.754619	0.05	0.071066	0.03	0.0273331	49.1	50.71	38.9	37.6018	10.6	10.3399	0.6	0.973753	0.4	0.37452	0	0.224888	0.4	0.524738
ED-24	ED	XN93	1812004	2020-10-27 07:58:00	-3	8.18	7.64744	4.02	4.04073	12.8	12.7681	38.1	37.2424	94.8	92.1676	31.8	31.5984	33.6	34.2837	13.6	13.0847	270	285.277	10.5	10.6624	5.68	5.92514	1.35	1.16489	0.89	0.363257	0.15	0.186958	0.08	0.00719071	69.4	77.4787	16.5	15.2325	10.9	4.75004	1.8	2.44472	1	0.0940276	0	0.0940734	0.4	0.84666
INF-27	INF	XN93	1812004	2020-10-27 08:11:00	-4	3.75	3.0581	3.45	3.35641	13	12.5228	38.7	35.3784	112.2	105.405	37.7	37.3101	33.6	35.3968	12.5	12.7144	201	219.656	9.6	9.18265	2.72	2.4184	0.26	0.15564	0.37	0.148838	0.36	0.329237	0.02	0.00598614	72.6	79.0817	6.9	5.08942	9.9	4.86701	9.6	10.7661	0.5	0.195747	0	0.199203	0.5	2.78884
ED-25	ED	XN93	1812004	2020-10-27 08:18:00	11	11.99	11.3534	4.45	4.44815	13.4	13.7347	40	38.6578	89.9	86.9074	30.1	30.8772	33.5	35.5289	12	12.2581	366	370.972	9.7	9.28804	9.11	9.0935	2.06	1.87832	0.72	0.320768	0	0.0463068	0.03	0.0144709	75.9	80.0952	17.2	16.5442	6	2.82531	0	0.407869	0.3	0.127459	0	0	0.6	0.662927
ED-26	ED	XN93	1812004	2020-10-27 08:43:00	-3	10.53	10.9452	5.08	5.13785	16.2	16.4755	48.3	47.5049	95.1	92.4606	31.9	32.0669	33.5	34.6816	12.5	12.6501	187	195.448	12.5	12.1433	7.42	8.57822	1.94	1.8158	0.92	0.411545	0.16	0.13627	0.06	0.00340676	70.5	78.3739	18.4	16.5899	8.7	3.76004	1.5	1.24502	0.6	0.0311255	0	0.062461	0.3	1.1243
ED-30	ED	XN93	1812004	2020-10-27 09:01:00	6	10.54	9.73366	4.6	4.49007	16.3	16.2931	46.5	44.7997	101.1	99.7749	35.4	36.287	35.1	36.3688	11.6	12.1611	159	163.122	10.3	9.75494	8.25	8.09592	1.26	0.974551	0.87	0.582552	0.08	0.0599015	0.04	0.0207351	78.1	83.1745	12	10.0122	8.3	5.98493	0.8	0.615406	0.4	0.213025	0	0.094697	0.4	1.04167
ED-27	ED	XN93	1724006	2020-10-27 09:08:00	-3	5.34	4.61299	5.05	4.64197	15.9	14.6962	49.2	43.5827	97.4	93.8884	31.5	31.6594	32.3	33.7202	12.9	12.3704	187	205.874	13	12.6743	3.59	3.09639	1.08	1.10501	0.59	0.370229	0.04	0.0354549	0.03	0.00590914	67.3	67.1232	20.2	23.9543	11	8.02579	0.7	0.768587	0.6	0.128098	0	0.128205	0.2	0.897436
INF-29	INF	XN93	1724006	2020-10-27 09:08:00	-4	6.42	5.46503	2.9	2.4028	9.4	7.84272	28.7	22.1147	99	92.0373	32.4	32.6399	32.8	35.4638	16.2	15.3251	310	374.234	9.4	9.08798	3.62	3.52904	2.25	1.74944	0.47	0.14634	0.01	0.0100542	0.04	0.0301627	56.4	64.5749	35	32.0115	7.3	2.67775	0.2	0.183974	0.6	0.551922	0	0.552995	0.5	0.368664
ED-29	ED	XN93	1724006	2020-10-27 09:12:00	-7	4.47	3.88821	4.71	4.6894	14.5	14.6844	42.6	41.2476	90.4	87.9592	30.8	31.3141	34	35.6007	12.4	12.6046	162	177.111	10.8	10.1767	2.71	2.6176	1.33	1.05559	0.31	0.119649	0.06	0.0854996	0.01	0.00986534	60.7	67.3216	29.8	27.1485	6.9	3.07723	1.3	2.19895	0.2	0.253725	0	0	1.1	2.03046
ED-28	ED	XN93	1812004	2020-10-27 09:15:00	-5	7.55	7.52043	4.98	5.04781	16.2	16.5961	48.4	47.0265	97.2	93.1622	32.5	32.8779	33.5	35.291	11.5	12.3126	308	317.078	10	9.59607	4.68	4.80447	1.91	1.88728	0.84	0.715446	0.08	0.0754912	0.02	0.0377456	61.9	63.8856	25.3	25.0953	11.1	9.51336	1.1	1.00381	0.3	0.501907	0	0.143472	0.3	0.430416
INF-32	INF	XN93	1724006	2020-10-27 09:32:00	-7	14.64	13.3604	3.09	3.17576	9.4	9.2178	31.2	28.4742	101	89.6611	30.4	29.0255	30.1	32.3725	22.1	21.1515	285	292.521	10.2	9.70015	8.72	9.37853	4.27	3.66119	0.65	0.230431	0.07	0.0427376	0.07	0.0474862	59.5	70.1966	29.2	27.4033	4.4	1.72474	0.5	0.319883	0.5	0.355426	0.02	0.319943	5.9	2.27515
INF-31	INF	XN93	1812004	2020-10-27 09:41:00	-7	3.94	3.51676	4.43	4.28124	13.9	13.4284	42.7	38.5148	96.4	89.9617	31.4	31.3657	32.6	34.8657	12.7	12.6716	200	219.35	10.1	9.4695	2.09	2.00926	0.93	0.810113	0.39	0.27173	0.48	0.416499	0.05	0.00915382	53	57.134	23.6	23.0358	9.9	7.72671	12.2	11.8433	1.3	0.260291	0	0.260417	0	0.520833
INF-33	INF	XN93	1724006	2020-10-27 09:42:00	-3	5.48	4.76173	4.14	4.14363	12.6	12.811	37.7	36.5744	91.1	88.2667	30.4	30.9172	33.4	35.0271	13.7	13.0241	265	276.538	10.4	9.18045	3.48	3.42506	1.47	1.16897	0.4	0.0661947	0.07	0.098233	0.05	0.00327443	63.5	71.9288	26.8	24.5493	7.3	1.39014	1.3	2.06297	0.9	0.0687656	0	0.137741	0.2	0.826446
IP-21	IP	XN93	1812004	2020-10-27 11:11:00	-3	7.27	7.80892	4.49	4.47779	12	11.8125	38.5	35.3934	85.7	79.0421	26.7	26.3801	31.2	33.3748	14.3	14.0853	382	401.486	10.9	9.68967	4.08	4.84785	2.17	2.28698	0.61	0.320761	0.3	0.312235	0.07	0.0410835	56.1	62.081	29.8	29.2868	8.4	4.10763	4.1	3.99844	1	0.52611	0	0.210526	0.6	1.75439
IP-22	IP	XN91	1812004	2020-10-28 12:06:00	-1	15.53	15.1235	2.09	2.01988	6.7	6.59488	19.3	18.3643	92.3	90.9179	32.1	32.6499	34.7	35.9114	15	13.9273	95	97.3869	12.2	10.8972	11.33	12.1959	2.36	2.23282	1.51	0.353056	0.22	0.313042	0.03	0.0287488	73	80.6416	15.2	14.7639	9.7	2.33448	1.4	2.0699	0.2	0.190093	0.1	0.253593	0.5	0.760778
OP-21	OP	XN92	1724006	2020-10-28 12:10:00	6	7.07	6.55283	5.35	5.22598	16.8	17.2142	49.6	47.5926	92.7	91.0693	31.4	32.9396	33.9	36.1698	12.6	12.5139	168	165.369	10	9.1972	4.67	4.69628	1.67	1.45472	0.5	0.288909	0.18	0.0996381	0.02	0.0132851	66.1	71.668	23.6	22.1998	7.1	4.40893	2.5	1.52054	0.3	0.202738	0	0.10142	0.4	0.40568
OP-22	OP	XN91	1724006	2020-10-28 12:10:00	-1	5.78	5.08398	3.26	3.20318	9.2	9.29492	29.7	27.3078	91.1	85.2521	28.2	29.0178	31	34.0377	13.7	14.6517	287	296.55	10.2	9.26625	3.72	3.7716	0.77	0.591034	0.97	0.475925	0.27	0.240421	0.04	0.00500876	64.3	74.1858	13.3	11.6254	16.8	9.36125	4.7	4.72898	0.7	0.0985204	0	0	0.2	0.395648
OP-25	OP	XN92	1724006	2020-10-28 14:16:00	1	8.82	8.18051	4.39	4.25573	13.6	13.4684	41.4	38.7181	94.3	90.9786	31	31.6476	32.9	34.7858	12.3	12.1839	234	232.334	11.6	11.0643	6.52	6.2319	1.42	1.29205	0.43	0.253918	0.38	0.378601	0.05	0.0240382	73.9	76.1798	16.1	15.7943	4.9	3.10394	4.3	4.62809	0.6	0.293847	0	0.293902	0.2	0.514328
OP-24	OP	XN92	1724006	2020-10-28 14:24:00	0	9.5	9.10121	4.74	4.70078	15.7	15.8934	45.9	44.2917	96.8	94.2222	33.1	33.8102	34.2	35.8835	13	12.8951	372	379.673	9.6	9.17979	4.89	4.99976	3.37	3.27063	0.81	0.47575	0.31	0.30599	0.1	0.0490739	51.4	54.9352	35.5	35.9362	8.5	5.22733	3.3	3.36208	1.1	0.539202	0	0	0.2	0.253807
OP-23	OP	XN91	1724006	2020-10-28 14:37:00	-1	5.93	6.54552	5.48	5.18689	14.1	14.0481	45.7	40.6289	83.4	78.3299	25.7	27.0839	30.9	34.5768	---	29.0008	196	198.065	---	11.499	3.4	3.92065	1.83	1.9952	0.44	0.364568	0.2	0.237192	0.04	0.027905	57.3	59.8982	30.9	30.482	7.4	5.56974	3.4	3.62373	0.7	0.426322	0	0.426439	0.3	0.10661
OP-28	OP	XN92	1724006	2020-10-28 15:30:00	11	9.01	9.22795	4.36	4.32921	9.8	9.9898	33.1	31.067	75.9	71.7612	22.5	23.0753	29.6	32.1557	14.8	16.006	344	322.624	10.8	9.71272	6.61	7.20637	1.54	1.59056	0.73	0.333348	0.04	0.0488331	0.04	0.0488331	73.4	78.0929	17.1	17.2364	8.1	3.61237	0.4	0.529187	0.4	0.529187	0	0.226929	0.6	2.19365
OP-30	OP	XN91	1724006	2020-10-28 15:50:00	7	5.23	4.44173	5.55	5.41574	13.5	12.9918	46.3	41.3328	83.4	76.3198	24.3	23.989	29.2	31.4323	17.1	16.9038	125	127.18	12.1	11.67	3.17	2.84454	1.55	1.36136	0.45	0.171879	0.04	0.0548198	0.01	0.00913663	60.6	64.0412	29.6	30.6493	8.6	3.86963	0.8	1.2342	0.2	0.2057	0	0.274348	0.2	2.19479
OP-26	OP	XN92	1724006	2020-10-28 16:11:00	9	7	6.72549	3.83	3.73431	11.8	12.0339	36.1	34.3065	94.3	91.8686	30.8	32.2252	32.7	35.0775	12	11.888	250	247.806	11.2	10.3847	4.3	4.46367	2.14	2.01485	0.43	0.15398	0.09	0.0895489	0.02	0.00344419	61.4	66.3694	30.6	29.9584	6.1	2.28949	1.3	1.33148	0.3	0.051211	0	0.307377	0.3	0.512295
OP-27	OP	XN91	1724006	2020-10-28 16:34:00	0	13.2	12.8826	4.61	4.52455	13.7	13.8545	41.4	39.6272	89.8	87.5827	29.7	30.6208	33.1	34.9622	13.4	12.7422	232	247.159	11.5	11.4912	10.08	10.5275	2.14	1.98626	0.79	0.256372	0.08	0.102209	0.04	0.0102209	76.4	81.719	16.2	15.4182	6	1.99007	0.6	0.793389	0.3	0.0793389	0	0.10582	0.5	0.846561
OP-29	OP	XN92	1724006	2020-10-28 16:57:00	0	10.07	8.70894	4.69	4.58397	12.8	12.7863	38.6	37.0465	82.3	80.8175	27.3	27.8936	33.2	34.5143	13.7	13.717	291	282.939	9.6	8.93923	7.05	5.94963	2.46	2.34288	0.43	0.331502	0.06	0.0599459	0.03	0.0249774	70	68.3163	24.4	26.9021	4.3	3.80646	0.6	0.688326	0.3	0.286802	0	0.401606	0.4	1.0327
IP-24	IP	XN93	1812004	2020-10-29 05:56:00	5	7.02	7.12003	3.15	3.22867	10.5	10.7253	31.9	30.6166	101.3	94.8273	33.3	33.2191	32.9	35.0312	15.9	16.1206	228	246.897	10	9.47747	2.88	4.33816	2.09	1.91789	1.58	0.600971	0.17	0.254143	0.05	0.00886545	41	60.9289	29.8	26.9366	22.5	8.44057	2.4	3.56941	0.7	0.124514	0.02	0.749376	3.6	3.33056
IP-23	IP	XN93	1812004	2020-10-29 06:01:00	-4	10.94	10.9361	4.25	4.29783	12.4	12.6769	39.3	36.9179	92.5	85.8991	29.2	29.4959	31.6	34.3379	14.2	14.8874	202	208.448	10.5	10.1486	7.41	7.97534	2.34	2.1399	0.94	0.618826	0.14	0.160675	0.06	0.0413861	67.7	72.9265	21.4	19.5673	8.6	5.65855	1.3	1.46922	0.5	0.378434	0	0.0891266	0.5	1.42602
IP-27	IP	XN92	1812004	2020-10-29 06:07:00	-2	24.04	24.4096	1.94	1.98313	7.4	6.75371	23.1	21.6889	119.1	109.367	38.1	34.0558	32	31.139	27.3	29.4944	500	527.146	11.5	10.1116	21.46	23.2544	1.09	0.862197	0.62	0.0960595	0.1	0.194617	0.04	0.00226299	89.3	95.2677	4.5	3.53221	2.6	0.393532	0.4	0.797297	0.2	0.00927089	0	0.0928333	3	2.85926
IP-26	IP	XN91	1724006	2020-10-29 06:08:00	0	12.64	11.7565	4.01	3.81774	14	13.846	40.4	37.9056	100.7	99.2881	34.9	36.2676	34.7	36.5276	13	11.9058	145	148.752	11.1	10.6032	10.52	10.1819	1.36	1.22643	0.57	0.272483	0.05	0.0617423	0.05	0.0140323	83.2	86.6059	10.8	10.4319	4.5	2.31772	0.4	0.525174	0.4	0.119358	0	0.143335	0.7	4.68227
IP-29	IP	XN91	1812004	2020-10-29 06:10:00	0	12.72	13.2603	3.13	3.1254	10.2	10.1164	31.4	29.6765	100.3	94.9527	32.6	32.3684	32.5	34.089	13.3	13.4435	137	150.29	10.9	10.0912	9.87	11.2803	1.34	1.2313	0.85	0.319	0.36	0.418859	0.03	0.0108326	77.7	85.0683	10.5	9.28562	6.7	2.40568	2.8	3.15874	0.2	0.0816917	0.03	0.163934	2.1	2.45902
IP-25	IP	XN91	1724006	2020-10-29 06:16:00	-1	13.43	12.9922	2.34	2.32331	8.5	7.96357	27.3	24.4587	116.7	105.275	36.3	34.2769	31.1	32.5592	20	17.3912	128	138.918	10.9	10.3297	10.39	11.3175	1.53	1.19072	0.86	0.209137	0.21	0.263332	0.17	0.0114492	77.3	87.1104	11.4	9.16488	6.4	1.60972	1.6	2.02685	1.3	0.0881239	0.07	0.354453	2	4.12051
IP-28	IP	XN92	1724006	2020-10-29 06:40:00	-1	11.59	11.2631	5.18	5.1062	16.3	16.4184	47.1	46.4695	90.9	91.0061	31.5	32.1538	34.6	35.3315	13.4	12.9658	253	254.62	11.1	10.0075	8.42	8.72587	2.21	1.97758	0.87	0.494685	0	0.0433046	0.02	0.0216523	72.6	77.4732	19.1	17.558	7.5	4.39209	0	0.384482	0.2	0.192241	0	0.25641	0.6	1.73077
IP-30	IP	XN93	1812004	2020-10-29 06:55:00	-3	3.6	3.33531	3.98	3.99917	10.7	10.6824	34.8	31.9655	87.4	79.9304	26.9	26.7116	30.7	33.4186	18.4	16.9664	156	163.539	10.7	9.9661	2.32	2.52823	0.81	0.60583	0.35	0.182899	0.01	0.0157358	0.02	0.00262264	64.4	75.8018	22.5	18.1641	9.7	5.48371	0.3	0.471795	0.6	0.0786325	0	0.472441	2.5	2.51969
INF-34	INF	XN92	1724006	2020-10-29 08:40:00	-3	4.36	3.71168	5.15	5.15145	16	16.4278	47.5	46.2177	92.2	89.7178	31.1	31.8896	33.7	35.5444	12.3	12.6804	232	232.73	9.8	9.68479	3.41	3.02328	0.49	0.398966	0.32	0.174178	0.09	0.110824	0.03	0.00443296	78.2	81.4531	11.2	10.7489	7.3	4.69271	2.1	2.98582	0.7	0.119433	0	0.238949	0.5	0.119474
INF-35	INF	XN92	1812004	2020-10-29 09:05:00	0	9.84	9.90885	5.08	4.96226	16.7	16.1136	52.7	48.2746	103.7	97.2834	32.9	32.4723	31.7	33.3791	13.7	13.8841	184	174.242	9.9	8.99068	8.55	9.0054	0.49	0.521292	0.54	0.224714	0.17	0.153939	0.05	0.0034986	86.9	90.8825	5	5.26087	5.5	2.26781	1.7	1.55355	0.5	0.0353079	0	0.141343	0.4	0.848057
INF-36	INF	XN91	1724006	2020-10-29 09:19:00	0	4.29	3.77876	3.98	3.89032	12.9	12.8926	38.5	36.5113	96.7	93.8517	32.4	33.1401	33.5	35.3112	13.4	13.5038	243	259.113	9.7	9.29139	2.41	2.03076	1.41	1.36379	0.28	0.180133	0.17	0.174207	0.01	0.0298641	56.2	53.7414	32.9	36.0911	6.5	4.76699	4	4.61017	0.2	0.790315	0	0.263505	0.2	0
INF-38	INF	XN91	1724006	2020-10-29 09:26:00	-60	3.79	3.37649	3.71	3.65475	12.3	12.2083	38.1	35.2338	102.7	96.4054	33.2	33.4039	32.3	34.6494	13.5	13.8109	337	378.482	9.9	9.1247	2.09	2.13211	1.06	0.991301	0.46	0.145826	0.12	0.104005	0.04	0.00325017	55.1	63.1457	28	29.3589	12.1	4.31885	3.2	3.08028	1.1	0.0962587	0	0.385356	0.5	0.192678
INF-37	INF	XN92	1812004	2020-10-29 09:30:00	-1	4.87	4.33784	3.08	3.05489	10.3	10.3041	29.8	28.453	96.8	93.1394	33.4	33.73	34.6	36.2146	15.7	15.2188	251	278.389	9.9	8.8635	3.4	3.29711	0.57	0.642914	0.54	0.27184	0.13	0.112944	0.04	0.013032	69.8	76.0081	11.7	14.8211	11.1	6.26672	2.7	2.6037	0.8	0.300427	0.02	0.200401	3.9	1.30261
INF-39	INF	XN91	1724006	2020-10-29 09:43:00	-62	4.51	3.91156	3.94	3.79266	12.6	12.4897	37.6	34.9562	95.4	92.1681	32	32.9311	33.5	35.7295	15.4	15.0318	143	148.46	11.1	10.661	2.8	2.73134	1.18	0.92369	0.46	0.206869	0.04	0.0397286	0.01	0.00993215	62.1	69.8274	26.2	23.6144	10.2	5.28865	0.9	1.01567	0.2	0.253918	0	0	0.4	1.27065
OP-31	OP	XN92	1812004	2020-10-30 11:26:00	-2	6.55	6.35946	4.28	4.2561	12	12.1804	38.7	36.1409	90.4	84.9156	28	28.6186	31	33.7024	15.7	15.2198	334	344.972	8.6	8.09377	3.96	4.21609	1.76	1.67415	0.62	0.269559	0.11	0.18431	0.07	0.0153591	60.3	66.2963	26.9	26.3253	9.5	4.23871	1.7	2.8982	1.1	0.241516	0	0.241838	0.5	2.90206
OP-32	OP	XN92	1724006	2020-10-30 11:30:00	-1	5.79	4.73412	3.11	2.95905	9.6	9.0422	30.8	27.274	99	92.1716	30.9	30.5578	31.2	33.1532	14.1	13.912	229	233.996	9.9	9.06071	3.09	2.86394	1.68	1.34085	0.83	0.451228	0.09	0.0650896	0.02	0.0130179	53.4	60.4957	29	28.323	14.3	9.53139	1.6	1.3749	0.3	0.274981	0	0.689655	1.4	0.689655
OP-34	OP	XN92	1812004	2020-10-30 11:39:00	-1	7.12	6.51154	5.33	5.2338	16.3	16.6907	47.4	46.4095	88.9	88.6728	30.6	31.8902	34.4	35.9639	12.7	12.4303	251	246.98	11.4	10.5985	3.79	4.10747	1.64	1.29847	0.82	0.382295	0.81	0.720405	0.04	0.00290486	53.2	63.0798	23	19.9411	11.5	5.87103	11.4	11.0635	0.6	0.0446109	0	0.0903342	0.3	1.26468
OP-33	OP	XN91	1724006	2020-10-30 11:46:00	-1	5.83	5.01047	4.63	4.51031	14.4	14.4711	42.5	40.766	91.8	90.3841	31.1	32.0845	33.9	35.498	11.8	11.9778	242	238.662	10.2	9.02427	3	2.56275	2.33	2.15735	0.38	0.203502	0.06	0.0434365	0.05	0.0434365	51.4	51.1479	40	43.0567	6.5	4.06154	1	0.866914	0.9	0.866914	0	0.144509	0.2	0.578035
OP-36	OP	XN91	1724006	2020-10-30 13:38:00	0	9.72	9.66478	4.57	4.36381	13.4	13.0192	41.8	37.9255	91.5	86.9092	29.3	29.8345	32.1	34.3284	12.7	12.4771	347	358.8	9.3	8.72455	7.48	7.53802	1.34	1.46952	0.71	0.471723	0.08	0.16111	0.07	0.0244107	77	77.9947	13.8	15.2049	7.3	4.88085	0.8	1.66698	0.7	0.252573	0	0.0505306	0.4	0.303183
OP-37	OP	XN92	1724006	2020-10-30 14:22:00	-4	10.72	11.1037	4.49	4.52273	14	14.8506	40.9	40.7781	91.1	90.1626	31.2	32.8356	34.2	36.4182	12.7	12.6744	297	289.246	10.8	10.1993	8.25	9.02071	1.76	1.7492	0.61	0.239873	0.05	0.0765056	0.03	0.0173876	76.9	81.2408	16.4	15.7533	5.7	2.16031	0.5	0.689012	0.3	0.156594	0	0.313283	0.2	1.8797
OP-38	OP	XN91	1812004	2020-10-30 14:39:00	-2	11.69	11.4104	4.52	4.49749	14.1	14.7962	42.1	40.3555	93.1	89.729	31.2	32.8988	33.5	36.6647	12.4	12.157	189	198.793	11.8	11.1277	9.2	9.59355	1.73	1.41461	0.55	0.312443	0.1	0.0842032	0.04	0.00561354	78.7	84.0771	14.8	12.3976	4.7	2.73822	0.9	0.73795	0.3	0.0491966	0	0.147638	0.6	0.246063
OP-39	OP	XN91	1724006	2020-10-30 14:50:00	-6	5.95	5.19632	4.98	4.74107	13.8	13.8229	41.6	39.136	83.5	82.5467	27.7	29.1557	33.2	35.3203	13.4	14.4959	197	199.723	11.1	10.5261	3.29	2.76948	1.89	1.67061	0.56	0.55429	0.11	0.152112	0.09	0.0498297	55.3	53.297	31.8	32.1498	9.4	10.667	1.8	2.9273	1.5	0.958942	0	0.20202	0.2	0.10101
OP-35	OP	XN92	1812004	2020-10-30 15:00:00	-1	10.7	ABN	4.76	4.79588	14	14.7181	41.3	41.6869	86.8	86.9222	29.4	30.689	33.9	35.3062	12.7	12.8421	384	377.248	9	8.40781	7.56	ABN	2.55	ABN	0.41	ABN	0.11	ABN	0.04	ABN	70.7	ABN	23.8	ABN	3.8	ABN	1	ABN	0.4	ABN	0	0.713776	0.3	6.28123
OP-40	OP	XN91	1812004	2020-10-30 15:30:00	-1	6.53	5.4576	4.11	4.09437	12.1	12.1474	38	35.233	92.5	86.0524	29.4	29.6685	31.8	34.4773	11.9	11.7264	339	355.407	9.8	9.14171	4.3	3.67797	1.72	1.43521	0.41	0.306142	0.05	0.0267907	0.04	0.0114817	65.8	67.3918	26.3	26.2975	6.3	5.60947	0.8	0.490887	0.6	0.21038	0	0.210526	0.2	0
ED-32	ED	XN92	1812004	2020-10-30 15:58:00	-1	8.52	8.46055	5.38	5.28202	14.1	14.6512	44.6	41.7834	82.9	79.105	26.2	27.7379	31.6	35.0647	14.1	15.0158	366	346.006	10.2	9.55984	5.94	6.36169	1.67	1.59334	0.74	0.356968	0.11	0.128166	0.02	0.02039	69.7	75.1924	19.6	18.8325	8.7	4.21921	1.3	1.51487	0.2	0.241001	0	0.413508	0.5	0.482426
ED-31	ED	XN93	1724006	2020-10-30 16:06:00	-2	5.11	4.55869	4.39	4.39323	13.9	14.2106	42.3	40.5762	96.4	92.3607	31.7	32.3466	32.9	35.022	12.1	12.1355	292	311.736	9.7	9.19282	2.67	2.3838	2	1.89704	0.32	0.180508	0.08	0.0684092	0.03	0.0289423	52.2	52.2912	39.1	41.6136	6.3	3.95964	1.6	1.50063	0.6	0.634882	0	0.230947	0.2	0
ED-35	ED	XN93	1724006	2020-10-30 16:52:00	-1	4.58	4.19611	3.69	3.70198	11.5	11.2384	35.3	33.3025	95.7	89.9586	31.2	30.3578	32.6	33.7464	16	16.5827	318	320.921	9.5	8.78841	3.09	2.94884	0.9	0.913467	0.41	0.162148	0.14	0.165527	0.03	0.00613065	67.3	70.2755	19.7	21.7693	9	3.86425	3.1	3.94478	0.7	0.146103	0	0	0.2	0.292398
ED-34	ED	XN93	1812004	2020-10-30 17:14:00	-2	7.4	6.98659	3.83	3.59326	13.3	12.5616	40.7	35.9166	106.3	99.9554	34.7	34.9586	32.7	34.9742	13	12.4152	239	232.59	9.1	8.77554	3.99	3.88643	2.52	2.30469	0.76	0.703284	0.09	0.0776316	0.03	0.0145559	53.9	55.627	34.1	32.9873	10.3	10.0662	1.2	1.11115	0.4	0.208341	0	0.0694927	0.1	0.208478
ED-36	ED	XN92	1812004	2020-10-30 17:34:00	-1	3.64	3.26028	5.25	5.18971	15.3	15.5016	45.8	44.3655	87.2	85.4874	29.1	29.87	33.4	34.9408	12.4	12.3516	212	214.702	9.9	9.4174	1.43	1.58446	1.68	1.25597	0.4	0.29012	0.09	0.121457	0.03	0.00828113	39.2	48.5987	46.2	38.5234	11	8.89863	2.5	3.72534	0.8	0.254	0	0.338983	0.3	0.677966
ED-37	ED	XN92	1724006	2020-10-30 17:56:00	0	6.6	6.68128	5.44	5.1975	17.2	17.4965	48.9	47.2021	89.9	90.817	31.6	33.6632	35.2	37.0671	12.3	12.3299	195	194.214	10.4	10.3785	3.99	4.25148	1.75	1.7058	0.63	0.576302	0.18	0.127428	0.04	0.0202727	60.5	63.6326	26.5	25.5311	9.5	8.62563	2.7	1.90725	0.6	0.303425	0	0.173461	0.2	0.173461
ED-39	ED	XN93	1724006	2020-10-30 18:27:00	-1	17.73	16.8692	4.55	4.68485	14	14.2171	41.9	41.6033	92.1	88.8038	30.8	30.3469	33.4	34.1729	14.6	13.8306	400	408.188	9.1	8.58874	13.61	13.9551	2.18	2.09915	1.73	0.729863	0.05	0.0653942	0.05	0.0196183	76.7	82.7257	12.3	12.4437	9.8	4.32661	0.3	0.387656	0.3	0.116297	0	0	0.6	1.5128
ED-38	ED	XN93	1812004	2020-10-30 18:31:00	-2	9.71	8.80265	4.34	4.37196	13.9	14.2832	41.4	40.2382	95.4	92.0371	32	32.67	33.6	35.4966	11.5	11.9911	286	300.71	8.6	8.77852	4.55	4.54104	3.83	3.30965	0.83	0.507939	0.34	0.398256	0.1	0.0457766	47	51.5871	39.4	37.5983	8.5	5.77029	3.5	4.52427	1	0.520032	0	0.104058	0.6	0.260146
IP-41	IP	XN92	1724006	2020-11-03 07:50:00	-2	10.81	10.764	4.84	4.58504	10.7	10.7019	35.3	32.3096	72.9	70.4674	22.1	23.3409	30.3	33.123	18.6	17.7489	273	250.182	9.8	9.86859	8.97	9.55092	1.02	0.911897	0.66	0.19916	0.09	0.0899898	0.02	0.0119986	83	88.7305	9.4	8.47176	6.1	1.85025	0.8	0.836029	0.2	0.11147	0.06	0.893855	0.5	0.949721
INF-40	INF	XN92	1724006	2020-11-03 08:11:00	-1	4.42	3.68898	5.01	4.89101	15.4	15.58	45.8	44.268	91.4	90.509	30.7	31.8543	33.6	35.1946	13.4	12.9559	203	198.825	10.6	10.2433	2.28	2.03229	1.45	1.31802	0.49	0.238945	0.14	0.0916415	0.03	0.00808602	51.5	55.0907	32.8	35.7286	11.1	6.47726	3.2	2.4842	0.7	0.219194	0	0.146199	0.7	0.877193
IP-42	IP	XN91	1812004	2020-11-03 08:13:00	-1	5.83	5.22907	4.5	4.4269	14.1	14.5433	40.3	39.5598	89.6	89.3622	31.3	32.8521	35	36.7628	11.7	12.2651	517	524.855	10.4	9.88717	3.61	3.35349	1.54	1.43802	0.55	0.323878	0.08	0.10231	0.02	0.0113678	62	64.1317	26.4	27.5005	9.4	6.1938	1.4	1.95656	0.3	0.217396	0	0	0.5	0.54407
INF-41	INF	XN91	1812004	2020-11-03 08:20:00	0	4.46	4.24673	3.55	3.52297	10.6	10.356	34.8	30.8591	98	87.5939	29.9	29.3956	30.5	33.5589	22.8	23.4475	193	197.994	11.1	10.7082	1.64	2.14891	1.98	1.68411	0.3	0.117529	0.27	0.276721	0.07	0.019457	36.7	50.6016	44.4	39.6566	6.7	2.76752	6.1	6.5161	1.6	0.458164	0.03	0.510204	4.5	2.04082
ED-41	ED	XN91	1812004	2020-11-03 08:33:00	9	4.68	4.24875	4.48	4.4008	14.2	13.9919	41.6	39.2956	92.9	89.2919	31.7	31.794	34.1	35.6069	11.6	11.7555	227	223.876	10.6	9.86686	2.89	2.71846	1.13	1.01453	0.49	0.355162	0.13	0.152767	0.03	0.00783419	61.8	63.9826	24.1	23.8782	10.5	8.3592	2.8	3.59556	0.6	0.184388	0	0.0922509	0.2	1.66052
ED-42	ED	XN93	1724006	2020-11-03 08:33:00	-1	9	8.49059	4.68	4.49306	14.5	14.3816	43.7	40.9957	93.4	91.2423	31	32.0085	33.2	35.0807	13.2	12.9224	255	253.008	10.4	9.96301	7.23	6.8508	0.66	0.907085	0.98	0.661981	0.04	0.0614973	0.05	0.0092246	80.4	80.687	7.3	10.6834	10.9	7.79664	0.4	0.7243	0.6	0.108645	0	0.0724638	0.4	1.01449
ED-44	ED	XN93	1812004	2020-11-03 08:42:00	0	8.47	8.28823	3.68	3.65194	11.6	12.1338	33.5	32.9329	91	90.1791	31.5	33.2256	34.6	36.844	12.7	12.8915	240	278.891	10.6	9.42539	5.66	5.76788	1.85	1.68661	0.48	0.318582	0.41	0.493986	0.05	0.0211708	66.9	69.5912	21.8	20.3495	5.7	3.84379	4.8	5.9601	0.6	0.255433	0	0.341103	0.2	0.682206
IP-43	IP	XN92	1812004	2020-11-03 08:52:00	-1	3.84	3.50319	4.5	4.2452	14.7	14.2958	43.8	40.2776	97.3	94.878	32.7	33.6753	33.6	35.4932	12.5	12.9632	176	174.307	10.1	9.11287	2.43	2.42103	0.89	0.782268	0.28	0.0714946	0.2	0.228399	0.03	0	63.2	69.1093	23.2	22.3301	7.3	2.04084	5.2	6.51974	0.8	0	0	0	0.3	0.815661
IP-44	IP	XN91	1724006	2020-11-03 08:52:00	0	15.88	14.78	3.89	3.85343	12.7	12.6908	36.7	36.3541	94.3	94.342	32.6	32.9338	34.6	34.909	13.8	12.6439	279	290.754	10.3	9.62031	12.97	13.0308	1.81	1.48077	1	0.176545	0.02	0.0885059	0.02	0.00340407	81.7	88.1649	11.4	10.0187	6.3	1.19448	0.1	0.598821	0.1	0.0230316	0	0.138313	0.4	1.79806
INF-42	INF	XN92	1812004	2020-11-03 09:02:00	-3	7.95	7.26978	3.79	3.45163	12.7	11.503	37.5	33.2739	98.9	96.4005	33.5	33.3262	33.9	34.5706	16.5	15.8875	109	111.018	11.4	10.2533	5.34	6.05997	1.17	0.782891	1.27	0.387281	0.02	0.024775	0.05	0.014865	67.1	83.3584	14.7	10.7691	16	5.32727	0.3	0.340795	0.6	0.204477	0.02	0.136519	1.3	3.75427
INF-48	INF	XN91	1812004	2020-11-03 09:03:00	0	5.75	5.11908	4.62	4.62421	14	14.3027	42.3	40.6958	91.6	88.0061	30.3	30.93	33.1	35.1453	12.8	12.9131	344	357.54	10.6	9.63748	3.09	3.13883	1.94	1.58679	0.41	0.184984	0.25	0.202692	0.04	0.00579119	53.9	61.3162	33.7	30.9975	7.1	3.61362	4.3	3.95953	0.7	0.11313	0	0.453515	0.3	1.24717
ED-43	ED	XN92	1724006	2020-11-03 09:09:00	0	9.53	9.65678	5.08	4.89002	15.4	15.4522	45.4	43.6475	89.4	89.2584	30.3	31.5996	33.9	35.4023	11.9	12.0648	200	194.01	10.7	10.5109	7.15	7.59503	1.46	1.48922	0.55	0.267917	0.27	0.284306	0.05	0.0203076	75.1	78.6497	15.3	15.4215	5.8	2.77439	2.8	2.94411	0.5	0.210293	0	0.280505	0.5	0.771388
IP-45	IP	XN93	1812004	2020-11-03 09:20:00	-2	3.83	3.81961	3.25	3.27997	7.6	7.59846	25.5	23.5054	78.5	71.6635	23.4	23.1663	29.8	32.3264	15.2	16.7276	377	377.599	9.4	8.48085	2.39	2.91522	0.52	0.341665	0.36	0.0883306	0.5	0.47194	0	0.00245802	62.3	76.3223	13.6	8.94503	9.4	2.31256	13.1	12.3557	0	0.0643527	0	0.387597	1.6	3.48837
INF-43	INF	XN92	1724006	2020-11-03 09:25:00	0	6.51	6.59595	3.33	3.32339	11.3	11.1696	32.6	33.138	97.9	99.7115	33.9	33.6092	34.7	33.7065	16.7	14.9884	119	120.138	12	10.2062	5.11	5.57659	0.61	0.574934	0.59	0.263578	0.14	0.167352	0.04	0.0134961	78.4	84.5457	9.4	8.71647	9.1	3.99605	2.2	2.53719	0.6	0.204612	0	0.0819001	0.3	0.655201
ED-45	ED	XN92	1724006	2020-11-03 09:27:00	-1	5.28	3.94396	3.51	3.47424	10.3	10.3845	32.6	31.0876	92.9	89.4803	29.3	29.89	31.6	33.404	13.8	14.3819	221	229.254	12.4	11.3259	3.87	2.95235	0.58	0.524268	0.69	0.366607	0.11	0.0740143	0.02	0.0267274	73.2	74.8574	11	13.2929	13.1	9.2954	2.1	1.87665	0.4	0.677678	0	0.209205	0.2	2.09205
INF-44	INF	XN91	1812004	2020-11-03 09:34:00	-2	7.16	6.64085	6.24	6.03079	18.3	18.9152	54.4	52.2034	87.2	86.5614	29.3	31.3644	33.6	36.2337	12.3	12.2503	185	174.165	12.5	11.4755	4.17	4.13199	2.16	1.97716	0.61	0.381945	0.15	0.13198	0.04	0.0177666	58.2	62.2209	30.2	29.7728	8.5	5.75145	2.1	1.9874	0.6	0.267534	0	0.0764526	0.4	0.458716
IP-46	IP	XN93	1724006	2020-11-03 09:40:00	-1	3.65	3.5119	3.97	4.05984	13.1	13.3008	37.8	39.1895	95.2	96.5298	33	32.7619	34.7	33.9397	13.6	13.5713	35	32.7806	13.1	11.912	2.78	2.6791	0.58	0.628769	0.24	0.140245	0.03	0.0486005	0.01	0.0151876	76.1	76.2863	15.9	17.9039	6.6	3.99343	0.8	1.38388	0.3	0.432462	0	0.17301	0.3	0.17301
IP-47	IP	XN92	1812004	2020-11-03 09:54:00	-1	12.45	12.0716	4.09	3.98085	12.7	12.2945	39	36.2818	95.4	91.1407	31.1	30.8842	32.6	33.8863	15.9	16.3338	136	131.409	11.9	10.9052	10.25	10.6501	1.09	0.998285	0.7	0.341802	0.1	0.0814926	0.04	0	82.3	88.2238	8.8	8.26966	5.6	2.83145	0.8	0.675075	0.3	0	0	0.0422119	2.2	0.928662
INF-45	INF	XN91	1812004	2020-11-03 10:03:00	0	7.73	7.44392	4.79	4.69355	15.5	15.5897	47	44.8077	98.1	95.4665	32.4	33.2151	33	34.7924	13.4	12.9311	214	231.906	9.5	9.04423	5.62	6.12118	1.22	0.951661	0.65	0.159604	0.13	0.205606	0.07	0.00587445	72.7	82.2305	15.8	12.7844	8.4	2.14408	1.7	2.76206	0.9	0.0789161	0	0.237342	0.5	0.553797
IP-50	IP	XN93	1812004	2020-11-03 10:06:00	9	7.02	6.72878	2.11	2.12027	6.9	7.05241	21	19.8324	99.5	93.5371	32.7	33.2619	32.9	35.5601	12.4	12.3475	211	247.744	9.3	8.91307	4.94	5.65347	1.13	0.909491	0.92	0.0881217	0.01	0.0776952	0.01	0	70.5	84.0193	16.1	13.5164	13.1	1.30962	0.1	1.15467	0.1	0	0	0.135962	0.1	1.83549
IP-49	IP	XN93	1724006	2020-11-03 10:15:00	9	5.43	4.47279	5.06	4.94819	17	17.296	49.7	46.9747	98.2	94.9331	33.6	34.9541	34.2	36.8197	12.7	12.3441	153	145.897	11.1	10.8242	3.22	3.10265	1.3	0.953082	0.55	0.19712	0.29	0.211144	0.05	0.00879768	59.4	69.3671	23.9	21.3084	10.1	4.4071	5.3	4.72064	0.9	0.196693	0	0.131234	0.4	0.656168
INF-46	INF	XN93	1812004	2020-11-03 10:16:00	-2	7.55	7.01303	5.03	5.07961	13.7	13.6385	42.7	41.1033	84.9	80.9181	27.2	26.8495	32.1	33.181	14.7	14.3314	351	344.485	9.1	8.81065	5.79	5.52427	0.48	0.394591	0.62	0.483283	0.56	0.607962	0.03	0.00292289	76.7	78.7715	6.4	5.62654	8.2	6.89121	7.4	8.66904	0.4	0.0416781	0	0	0.9	0.500417
INF-47	INF	XN92	1724006	2020-11-03 10:18:00	11	3.21	3.04853	5.64	5.54087	13.1	13.4057	42.4	40.6971	75.2	73.449	23.2	24.1942	30.9	32.9401	17.4	19.2569	426	396.736	10.1	9.59166	1.41	1.81206	0.67	0.584872	0.88	0.552382	0.1	0.0887752	0.03	0.0104441	44	59.4404	20.9	19.1854	27.4	18.1196	3.1	2.91206	0.9	0.342596	0	0.343053	3.7	2.40137
INF-50	INF	XN91	1812004	2020-11-03 10:40:00	-5	7.59	7.38151	4.87	4.7575	15.7	16.0805	45.6	44.2655	93.6	93.0435	32.2	33.8004	34.4	36.3275	12.9	12.5355	177	192.301	11	10.3117	5.7	5.8862	1.29	1.03635	0.52	0.228656	0	0.2303	0.06	0	75	79.7425	17	14.0398	6.9	3.09768	0	3.11996	0.8	0	0	0.183655	0.3	0.642792
INF-49	INF	XN92	1724006	2020-11-03 11:40:00	-6	4.15	3.52853	3.76	3.62179	11.8	11.1409	36.9	33.4184	98.1	92.2705	31.4	30.7607	32	33.3375	17.2	18.4627	171	174.385	10.7	9.8998	2.7	2.62245	0.92	0.659107	0.51	0.202718	0	0.013974	0.01	0.030277	65.1	74.3214	22.2	18.6794	12.3	5.74511	0	0.396029	0.2	0.858063	0	0.1321	0.2	1.321
IP-33	IP	XN92	1812004	2020-11-04	22	4.78	4.23647	3.46	3.48768	9.5	9.7095	30.5	28.9598	88.2	83.0345	27.5	27.8394	31.1	33.5275	18.2	18.5542	49	52.2968	12.8	11.6508	2.57	3.45099	0.56	0.469039	1.4	0.302228	0.01	0	0.01	0.0142133	53.8	81.4591	11.7	11.0715	29.3	7.13395	0.2	0	0.2	0.335499	0	0	4.8	2.01613
IP-34	IP	XN91	1812004	2020-11-04	7	5.39	5.07724	4.57	4.56586	14.4	14.7044	42.6	42.0988	93.2	92.2035	31.5	32.205	33.8	34.9282	13.3	12.8982	266	285.052	9.1	8.95207	3.82	3.86672	0.82	0.768981	0.64	0.288838	0.05	0.147252	0.04	0.00545377	70.9	76.1578	15.2	15.1456	11.9	5.68888	0.9	2.90023	0.7	0.107416	0	0.107527	0.4	0.215054
OP-42	OP	XN93	1812004	2020-11-04 07:42:00	15	6.28	5.33726	5.63	5.58882	16	15.9606	50.5	48.1891	89.7	86.2241	28.4	28.5581	31.7	33.1207	13.3	13.3477	263	270.17	10.8	10.9236	4.26	4.73533	0.72	0.333431	1.11	0.112492	0.1	0.15295	0.06	0.003059	67.7	88.7221	11.5	6.24723	17.7	2.10767	1.6	2.8657	1	0.057314	0	0.229885	0.5	1.26437
ED-47	ED	XN93	1724006	2020-11-04 08:01:00	6	14.09	13.5242	4.51	4.32556	12.2	11.7624	37.8	35.7487	83.8	82.6451	27.1	27.1927	32.3	32.903	15.9	15.9726	461	431.361	10.4	9.89968	11.13	11.1642	1.12	1.21951	1.44	0.920508	0.19	0.188584	0.11	0.0314307	79.1	82.5496	7.9	9.01724	10.2	6.80637	1.3	1.39442	0.8	0.232403	0	0.0465116	0.7	0.883721
ED-46	ED	XN92	1812004	2020-11-04 08:29:00	7	6.93	7.19568	5.7	5.65535	16.7	17.3384	49.5	49.1486	86.8	86.9064	29.3	30.6583	33.7	35.2774	11.9	12.2643	410	389.789	11.8	11.3352	4.89	5.3471	1.25	1.32743	0.61	0.399632	0.07	0.112177	0.03	0.00934807	70.6	74.3098	18	18.4475	8.8	5.55378	1	1.55895	0.4	0.129912	0	0	1.2	0.649773
IP-32	IP	XN93	1724006	2020-11-04 08:32:00	-1	12.12	11.6802	5.04	5.02838	15.1	14.834	47.8	45.0089	94.8	89.5097	30	29.5006	31.6	32.9579	15.1	14.8956	311	316.518	9.4	8.87937	10.51	10.3105	0.85	0.89969	0.68	0.458058	0	0	0.01	0.0119959	86.7	88.2729	7	7.7027	5.6	3.92167	0	0	0.1	0.102703	0.03	0.0513611	0.6	0.770416
IP-31	IP	XN93	1812004	2020-11-04 08:36:00	-3	7.38	7.11678	4.34	4.45512	13.8	13.9141	41.9	40.2998	96.5	90.4574	31.8	31.2316	32.9	34.5263	14	13.8141	200	201.417	11.3	10.7996	4.94	4.89405	1.71	1.5806	0.47	0.395765	0.19	0.215914	0.06	0.0304494	66.9	68.7678	23.2	22.2095	6.4	5.56101	2.6	3.03387	0.8	0.427854	0	0.155642	0.1	0.233463
OP-41	OP	XN93	1812004	2020-11-04 08:49:00	-2	2.21	2.09775	4.92	5.00964	14.4	15.293	43.1	42.7525	87.6	85.3404	29.3	30.5272	33.4	35.7711	13	13.5027	226	226.509	10.5	10.1256	0.28	0.726135	1.04	0.820438	0.73	0.376718	0.13	0.150885	0.03	0.0235758	12.6	34.6149	47.1	39.1104	33	17.9582	5.9	7.19271	1.4	1.12386		0.45045		0.675676
IP-35	IP	XN93	1812004	2020-11-05 08:09:00	-2	7.58	6.91431	3.02	3.10359	10.4	10.5391	31.4	30.5121	104	98.3123	34.4	33.9578	33.1	34.5408	11.3	11.6463	459	479.401	9.7	9.41755	4.9	5.05582	1.52	1.23318	1.02	0.482427	0.1	0.123098	0.02	0.0197836	64.5	73.1211	20.1	17.8352	13.5	6.97722	1.3	1.78034	0.3	0.286126	0	0.318269	0.3	1.14577
OP-44	OP	XN92	1812004	2020-11-05 08:12:00	-1	5.11	4.28061	3.32	3.28921	9.3	9.28479	29.8	27.6792	89.8	84.1513	28	28.228	31.2	33.5443	15	14.4546	182	194.98	10.3	9.49666	4.43	3.8698	0.13	0.0827274	0.31	0.0155535	0.13	0.312526	0.01	0	86.7	90.4031	2.5	1.93261	6.1	0.363347	2.5	7.30096	0.2	0	0.02	0	2	0.75188
IP-36	IP	XN93	1724006	2020-11-05 08:13:00	-1	14.1	14.3178	3.19	3.18132	7.7	7.48417	26.1	24.4746	81.8	76.932	24.1	23.5253	29.5	30.5794	17.9	17.746	536	509.629	9.7	9.06162	11.76	12.6547	1.21	0.999775	0.8	0.414122	0.23	0.24652	0.02	0.00273911	83.4	88.384	8.6	6.98272	5.7	2.89235	1.6	1.72177	0.1	0.0191307	0	0.230681	0.6	2.07612
OP-43	OP	XN93	1812004	2020-11-05 08:18:00	-1	5.38	4.75426	2.98	3.04476	9.7	10.1084	29.4	28.4793	98.7	93.5356	32.6	33.1995	33	35.494	14.8	14.8976	261	282.125	10.5	10.3187	4.12	4.05071	0.48	0.321388	0.39	0.103227	0.2	0.278941	0.06	0	76.7	85.2016	8.9	6.76	7.2	2.17126	3.7	5.86717	1.1	0	0	0.510856	2.4	1.91571
OP-45	OP	XN91	1812004	2020-11-05 08:20:00	8	3.78	3.34766	5.31	5.22818	16.2	16.3439	48	46.2819	90.4	88.5239	30.5	31.2612	33.8	35.3138	13.2	13.1577	230	221.688	11	10.5457	1.81	2.05643	1.46	1.1948	0.4	0.0504733	0.07	0.0459538	0.03	0	47.8	61.429	38.6	35.6906	10.6	1.50772	1.9	1.37271	0.8	0	0	0.344828	0.3	0.689655
IP-39	IP	XN91	1812004	2020-11-05 08:29:00	-1	15.88	15.2524	2.34	2.34384	7.2	6.87436	24.1	21.4517	103	91.5236	30.8	29.3294	29.9	32.0458	17.2	17.6997	242	264.614	12.2	11.5336	12.1	12.2924	0.98	0.912101	0.17	0.711202	1.31	1.31049	0.06	0.0262098	76.2	80.5932	6.2	5.98005	7.4	4.66289	8.2	8.59202	0.4	0.17184	0	0.103341	1.6	1.7568
OP-46	OP	XN93	1724006	2020-11-05 08:40:00	-2	10.67	9.7134	4.13	4.05618	12.7	12.7442	40	36.9952	96.9	91.2069	30.8	31.4193	31.8	34.4483	13.9	13.4516	210	201.757	9.7	9.00606	8.22	8.3302	1.46	1.09497	0.56	0.0593888	0.21	0.225331	0.07	0.00352079	77	85.7598	13.7	11.2727	5.2	0.611411	2	2.31979	0.7	0.0362468	0	0.217549	1.4	1.16026
OP-47	OP	XN92	1812004	2020-11-05 08:41:00	-1	7.45	6.56524	3.31	3.17768	10.2	9.78528	32.2	29.1841	97.3	91.8409	30.8	30.7938	31.7	33.5295	12.8	13.3629	258	254.657	12.3	10.8258	4.35	4.14122	1.91	1.47861	0.42	0.133128	0.67	0.793	0.09	0.0192743	58.5	63.078	25.6	22.5219	5.6	2.02778	9	12.0788	1.2	0.293581	0	1.3468	0.1	0.925926
OP-50	OP	XN91	1812004	2020-11-05 08:53:00	0	5.41	5.05709	4.97	4.93186	14.2	14.5703	43.2	41.7383	86.9	84.6298	28.6	29.5431	32.9	34.9086	12.6	12.5331	468	461.82	9.6	9.11886	2.71	2.57884	2.15	1.9921	0.43	0.37259	0.08	0.0851728	0.02	0.0283909	50.1	50.9946	39.7	39.3921	7.9	7.36768	1.5	1.68422	0.4	0.561408	0	0.187266	0.4	0.655431
OP-49	OP	XN92	1724006	2020-11-05 08:54:00	0	4.59	3.99734	5.71	5.30137	16.9	16.6733	50.8	46.4301	89	87.5813	29.6	31.4509	33.3	35.9105	11.8	12.0765	227	215.345	9.3	9.00875	2.37	2.30104	1.64	1.4141	0.45	0.186029	0.09	0.0783634	0.03	0.0178099	51.6	57.5641	35.7	35.3761	9.8	4.65382	2	1.96039	0.7	0.445543	0	0.178253	0.2	0.713012
IP-40	IP	XN93	1812004	2020-11-05 08:56:00	-2	3.16	2.81363	4.74	4.64213	13.9	14.1191	41.9	39.3883	88.4	84.8496	29.3	30.4152	33.2	35.846	13	13.5059	194	185.638	10.6	9.91702	1.46	1.73212	0.77	0.530717	0.75	0.445815	0.13	0.0933128	0.04	0.0116641	46.2	61.5618	24.4	18.8624	23.7	15.8448	4.1	3.31646	1.3	0.414557	0	0.2079	0.3	1.4553
OP-48	OP	XN91	1724006	2020-11-05 08:58:00	0	5.05	4.53607	5.37	5.22347	13.3	13.3937	43.2	40.2076	80.4	76.9748	24.8	25.6415	30.8	33.3115	14	13.9597	337	333.44	10.3	9.94236	2.57	2.46583	1.8	1.79247	0.4	0.1355	0.23	0.132776	0.04	0.00948398	50.9	54.3606	35.6	39.516	7.9	2.98718	4.6	2.92711	0.8	0.209079	0	0.13947	0.2	0.69735
ED-48	ED	XN93	1724006	2020-11-05 09:00:00	-2	12.77	12.0661	4.11	4.18353	12.1	11.5528	41.1	37.4682	100	89.5613	29.4	27.615	29.4	30.8336	12.5	13.6886	374	405.845	8.7	8.44253	11.55	11.1524	0.46	0.418305	0.63	0.45279	0.03	0.0354496	0.03	0.00708992	90.6	92.4281	3.6	3.46679	4.9	3.75258	0.2	0.293796	0.2	0.0587591	0	0	0.5	0.764256
ED-49	ED	XN92	1812004	2020-11-05 09:21:00	8	13.39	12.7735	5.2	4.9953	14.9	15.0407	45.2	42.5511	86.9	85.1824	28.7	30.1097	33	35.3474	11.8	12.3029	445	418.221	10.7	10.3127	9.45	8.88951	2.37	2.60247	1.31	1.12459	0.1	0.108211	0.05	0.0486948	70.6	69.5935	17.7	20.374	9.8	8.80414	0.7	0.847152	0.4	0.381218	0	0.212134	0.8	0.551549
ED-50	ED	XN91	1812004	2020-11-05 09:25:00	0	23.14	21.7078	6.43	6.23	19	19.1127	56.4	53.1714	87.7	85.3473	29.5	30.6785	33.7	35.9455	12	12.2798	393	375.163	9.5	8.99082	20.59	20.2828	1.28	1.02698	0.79	0.244006	0.05	0.141209	0.08	0.0128372	89.1	93.4354	5.5	4.73091	3.4	1.12404	0.2	0.6505	0.3	0.0591363	0	0	1.5	1.09467
IP-38	IP	XN91	1724006	2020-11-05 09:27:00	5	5.72	5.1953	3.65	3.57904	9.6	9.43267	30	28.6606	82.2	80.079	26.3	26.3553	32	32.9117	18.5	18.9538	217	215.972	11.9	9.75576	4.84	4.66837	0.52	0.360787	0.31	0.0786861	0.01	0.0874635	0.01	0	84.6	89.8574	9.1	6.94449	5.4	1.51456	0.2	1.68351	0.2	0	0	0	0.5	1.15789
IP-37	IP	XN91	1812004	2020-11-05 09:37:00	-2	10.29	9.66111	4.76	2.26383	14.2	7.18527	40.8	19.5605	85.7	86.4044	29.8	31.7394	34.8	36.7335	11.2	12.0075	452	673.814	8.8	8.83039	7.01	6.77823	2.25	2.29958	0.65	0.393921	0.16	0.181999	0.09	0.00737834	68	70.16	21.9	23.8025	6.3	4.07739	1.6	1.88383	0.9	0.0763715	0	0.511509	1.3	2.35294
*BM-01	BM	XN93	1812004	2020-11-10 10:05:00	-3	6.5	ABN	6.11	5.69211	17.6	16.3003	57.6	49.7265	94.3	87.3604	28.8	28.6366	30.6	32.7798	20.9	18.1397	1129	HH	10.3	---	4.4	ABN	0.69	ABN	1.19	ABN	0.15	ABN	0.05	ABN	67.7	ABN	10.6	ABN	18.3	ABN	2.3	ABN	0.8	ABN	0	0.589971	0.3	8.84956
*BM-04	BM	XN93	1812004	2020-11-10 10:45:00	8	5.99	ABN	2.28	2.26229	7	6.76452	22.9	20.7673	100.4	91.7979	30.7	29.9012	30.6	32.5729	16.3	16.8208	375	396.503	11.8	10.4854	3.44	ABN	0.91	ABN	0.82	ABN	0.36	ABN	0.19	ABN	57.4	ABN	15.2	ABN	13.7	ABN	6	ABN	3.2	ABN	0.03	0.768574	4.5	6.83177
*BM-05	BM	XN93	1812004	2020-11-10 10:45:00	-1	2.01	2.24356	3.6	3.6145	12.4	11.8326	38.1	34.9883	105.8	96.7998	34.4	32.7365	32.5	33.8188	16.8	16.818	211	197.353	10.3	9.08636	0.77	1.24797	0.68	0.617651	0.46	0.267073	0.07	0.101358	0.02	0.00950233	38.3	55.6247	33.8	27.53	22.9	11.904	3.5	4.51774	1	0.423539	0	0.568182	0.5	4.82955
*BM-02	BM	XN93	1724006	2020-11-10 11:09:00	-3	0.11	LL	3.06	3.02661	8.9	8.8973	27.3	25.6914	89.2	84.8851	29.1	29.397	32.6	34.6315	14.4	14.7132	12	LL	12.5	---	0.01	fail	0.09	---	0.01	---	0	---	0	---	9.1	---	81.8	---	9.1	---	0	---	0	---	0	0	0	0
*BM-03	BM	XN93	1812004	2020-11-10 12:10:00	20	7.22	7.51673	5.36	5.47126	16.1	17.1956	47.9	48.2919	89.4	88.2647	30	31.429	33.6	35.6076	12.5	12.3852	217	214.907	11.9	11.1844	2.46	2.70989	3.67	3.71979	0.59	0.408179	0.46	0.617159	0.03	0.0617159	34.1	36.0514	50.8	49.4868	8.2	5.43028	6.4	8.21047	0.4	0.821047	0	0.970874	0.1	1.19492
IP-48	IP	XN91	1724006	11/3/20 unk	6	6.71	7.33178	3.13	3.20589	9.2	9.82675	27.7	27.6564	88.5	86.2676	29.4	30.6522	33.2	35.5315	15.1	15.4808	388	443.955	8.8	8.27074	5.68	6.70501	0.18	0.21399	0.68	0.299838	0.11	0.106995	0.04	0.00594416	84.7	91.4514	2.7	2.91866	10.1	4.08956	1.6	1.45933	0.6	0.0810739	0	0	0.3	2.27457
*ED-33	ED	XN91				8.92	Errors;	5.84	No results	15.7		49.5		84.8		26.9		31.7		15.7		299		10.1		5.81	fail	1.88		1		0.14		0.06		65.1		21.1		11.2		1.6		0.7		0		0.3
*ED-40	ED	XN91				10.65	Errors;	5.13	No results	15.9		46.1		89.9		31		34.5		12.3		301		10.6		7.83	fail	2.16		0.54		0.06		0.04		73.4		20.3		5.1		0.6		0.4		0		0.2
*INF-28	INF	XN93	1812004			5.96	Failed x2	4.14	Fail	12	Failed x1	36.3	Fail	87.7		29		33.1		13.2		264		12.7		3.79	fail	1.24		0.7		0.11		0.07		63.7		20.8		11.7		1.8		1.2		0		0.8
[truncated: 23 more columns]
